# Supplementary material for: PAM-repeat associations and spacer selection preferences in single and co-occurring CRISPR-Cas systems
Source: Genome Biol. 2021 Sep 30;22:281. doi: 10.1186/s13059-021-02495-9 (PMC8482600; doi:10.1186/s13059-021-02495-9)
Supplement: Supplementary file 5 — Additional file 5. CSV containing genomes for which PAM was predicted with following columns: PAM, accession number, subtype. [file 13059_2021_2495_MOESM5_ESM.csv]

PAM	subtype	accessionnr
TTCX	CAS-TypeIC	CP039887.1
CCnX	CAS-TypeIB	CP033837.1
CCnX	CAS-TypeIB	CP002772.1
CCnX	CAS-TypeIB	LN734822.1
CCnX	CAS-TypeIB	CP012410.1
CCX	CAS-TypeIF	CP032279.1
CCnX	CAS-TypeIB	CP002004.1
CCnX	CAS-TypeIB	CP006591.1
CCnX	CAS-TypeIB	CP020827.1
CCnX	CAS-TypeIB	CP021174.1
CCnX	CAS-TypeIB	CP027029.1
TTAX		CP002991.1
TTCX	CAS-TypeIC	CP019655.1
TTCX	CAS-TypeIC	CP019659.1
TTCX	CAS-TypeIC	CP020327.1
CCnX	CAS-TypeIA	CP002426.1
CCnX	CAS-TypeIB	CM001240.1
CCX	CAS-TypeIF	CP024443.2
AAGX	CAS-TypeIE	CP012664.1
CCnX	CAS-TypeIB	CM000604.1
AnGX	CAS-TypeIE	CBVS010000007.1
AnGX	CAS-TypeIE	CBVT010000007.1
AnGX	CAS-TypeIE	CBVU010000007.1
AnGX	CAS-TypeIE	FN434113.1
AAGX	CAS-TypeIE	CP024970.1
AAGX	CAS-TypeIE	FN666575.1
TTCX	CAS-TypeIC	LN879430.1
CCnX	CAS-TypeIB	CM000660.1
CCnX	CAS-TypeIB	CP033213.1
CCnX	CAS-TypeIB	CP033214.1
TTAX		CP009511.1
CCX	CAS-TypeIF	CR543861.1
TTAX		CP009524.1
CCnX	CAS-TypeIB	LT607756.1
TTAX		CP009517.1
CCX	CAS-TypeIF	CP023516.1
CCX	CAS-TypeIF	CP023972.1
CCX	CAS-TypeIF	LR134514.1
AAnX	CAS-TypeIE	AP014836.1
AnGX	CAS-TypeIE	CP007731.1
AnGX	CAS-TypeIE	CP019035.1
AnGX	CAS-TypeIE	CP036167.1
AnGX	CAS-TypeIE	LS483434.1
CCnX	CAS-TypeIC	CP024595.1
CCX	CAS-TypeIF	CP003496.2
XnGG	CAS-TypeIIA	CP032621.1
TTCX	CAS-TypeIC	LR134094.1
CCX	CAS-TypeIF	CM001581.1
CCX	CAS-TypeIF	CP020405.2
CCnX	CAS-TypeIB	AP012337.1
CCnX	CAS-TypeIB	CP012309.1
AnGX	CAS-TypeIE	CP026327.1
AnGX	CAS-TypeIE	CP028357.1
AnGX	CAS-TypeIE	CP037917.1
AnGX	CAS-TypeIE	CP006048.1
AnGX	CAS-TypeIE	CP014965.1
AnGX	CAS-TypeIE	CP014977.1
AnGX	CAS-TypeIE	CP014983.1
AnGX	CAS-TypeIE	CP015924.1
AnGX	CAS-TypeIE	CP016010.1
AnGX	CAS-TypeIE	CP019176.1
AnGX	CAS-TypeIE	CP019442.1
AnGX	CAS-TypeIE	CP022062.2
AnGX	CAS-TypeIE	CP022168.1
AnGX	CAS-TypeIE	CP024619.1
AnGX	CAS-TypeIE	CP025246.1
AnGX	CAS-TypeIE	CP026976.1
AnGX	CAS-TypeIE	CP028314.1
AnGX	CAS-TypeIE	CP029567.1
AnGX	CAS-TypeIE	CP030196.1
AnGX	CAS-TypeIE	CP033226.2
AnGX	CAS-TypeIE	CP033255.2
AnGX	CAS-TypeIE	CP033257.1
AnGX	CAS-TypeIE	CP036168.1
AnGX	CAS-TypeIE	CP040458.1
AnGX	CAS-TypeIE	LN999997.1
AnGX	CAS-TypeIE	LS483494.1
AnGX	CAS-TypeIE	LT795114.1
AnGX	CAS-TypeIE	CP030939.1
GGTGX	CAS-TypeID	CP002988.1
TTCX	CAS-TypeIC	CP019794.1
AnGX	CAS-TypeIE	CP010183.1
AnGX	CAS-TypeIE	CP010191.1
AnGX	CAS-TypeIE	CP011018.1
AnGX	CAS-TypeIE	CP027328.1
AnGX	CAS-TypeIE	LR134226.1
TCnX	CAS-TypeIB	CP000776.1
CCnX	CAS-TypeIB	CP002050.1
XGAA	CAS-TypeIIC	LR590477.1
TTCX	CAS-TypeIC	CP022527.1
GTnX	CAS-TypeID	CP000077.1
GTnX	CAS-TypeID	CP002817.1
GTnX	CAS-TypeID	CP002818.1
GTnX	CAS-TypeID	CP020361.1
GTnX	CAS-TypeID	CP020362.1
GTnX	CAS-TypeID	CP020363.1
GTnX	CAS-TypeID	CP020364.1
CCX	CAS-TypeIF	CM001580.1
CCX	CAS-TypeIF	CP020403.2
TTAX	CAS-TypeIB	CP003532.1
TTCX	CAS-TypeIC	LS483328.1
CCX	CAS-TypeIF	CP034665.1
XnGGnA	CAS-TypeIIA	CP028183.1
XnGGnA	CAS-TypeIIA	HG813249.1
AAGX	CAS-TypeIE	CP009524.1
TCAX	CAS-TypeIB	CP006833.1
TCAX	CAS-TypeIB	CP009226.1
TTAX		CP003066.1
TTTX	CAS-TypeIC	CP004079.1
AnGX	CAS-TypeIE	CP037441.1
TTGX	CAS-TypeIB	CP001336.1
CCnX	CAS-TypeIB	CP001175.1
TTCX	CAS-TypeIC	CP017761.1
CCnX	CAS-TypeIA	CP002425.1
TTAX		CP009520.1
CCX	CAS-TypeIF	CP007205.2
CCX	CAS-TypeIF	CP014157.1
CCX	CAS-TypeIF	CP038873.1
AnGX	CAS-TypeIE	CP019183.1
TTAX		CP002728.1
TTAX		HF563609.2
XnnAGAAA	CAS-TypeIIC	FR875178.1
TTCX	CAS-TypeIC	CP009709.1
CCX	CAS-TypeIF	CP002457.1
XnnGAAA	CAS-TypeIIA	LT841333.1
AnGX	CAS-TypeIE	CP027677.1
AnGX	CAS-TypeIE	CP014996.1
AAX	CAS-TypeIE	CP013711.1
TTCX	CAS-TypeIC	CP020452.2
GTTX	CAS-TypeID	AP009552.1
CCnX	CAS-TypeIB	CP004050.1
TTCX	CAS-TypeIC	CP031238.1
TTAX		CP009528.1
CCX	CAS-TypeIF	CP003022.1
CCX	CAS-TypeIF	CP015561.1
CCX	CAS-TypeIF	CP015563.1
CCX	CAS-TypeIF	CP015564.1
CCX	CAS-TypeIF	CP015565.1
CCX	CAS-TypeIF	CP015566.1
CCX	CAS-TypeIF	CP015567.1
CCX	CAS-TypeIF	CP015568.1
CCX	CAS-TypeIF	CP026859.1
CCnX	CAS-TypeIB	CP020833.1
AAX	CAS-TypeIE	CP022547.1
TTCX	CAS-TypeIC	CP020705.1
CCnX	CAS-TypeIB	CP022706.1
CCnX	CAS-TypeIB	CP014672.1
AAGX	CAS-TypeIE	CP002630.1
CCnX	CAS-TypeIB	CP012321.1
CCnX	CAS-TypeIB	CP028529.1
CCnX	CAS-TypeIB	CP006905.1
TCnX	CAS-TypeIB	CP029289.1
CCnX	CAS-TypeIB	LN515531.1
CCX	CAS-TypeIF	CP003313.1
CCnX	CAS-TypeIB	CP034842.1
TTCX	CAS-TypeIC	CP012071.1
AnGX	CAS-TypeIE	CP030190.1
CCnX	CAS-TypeIB	CP002164.1
TTAX	CAS-TypeIIID	CP025197.1
CCnX	CAS-TypeIB	CP026615.2
CCnX	CAS-TypeIB	CP035280.1
CCnX	CAS-TypeIB	CP012312.1
TCAX	CAS-TypeIB	CP012713.1
TTCX	CAS-TypeIC	CP001129.1
TTCX	CAS-TypeIC	LS483354.1
CCnX	CAS-TypeIB	CP034791.1
CCX	CAS-TypeIF	CP030880.1
AnGX	CAS-TypeIE	CP012597.1
AnGX	CAS-TypeIE	CP009565.1
AnGX	CAS-TypeIE	CP010281.1
AnGX	CAS-TypeIE	CP010282.1
AnGX	CAS-TypeIE	CP010283.1
AnGX	CAS-TypeIE	CP010284.1
AnGX	CAS-TypeIE	CP012599.1
AnGX	CAS-TypeIE	CP013685.1
AnGX	CAS-TypeIE	CP016012.1
AnGX	CAS-TypeIE	CP016357.1
AnGX	CAS-TypeIE	CP025230.1
AnGX	CAS-TypeIE	CP025234.1
AnGX	CAS-TypeIE	CP025237.1
AnGX	CAS-TypeIE	CP025241.1
AnGX	CAS-TypeIE	CP025243.1
AnGX	CAS-TypeIE	CP025273.1
TTGX	CAS-TypeIB	FP929056.1
AAX	CAS-TypeIE	CP013292.1
TCAX	CAS-TypeIB	CP013203.1
CCX	CAS-TypeIF	CP000720.1
CCX	CAS-TypeIF	LR134373.1
TTAX	CAS-TypeIB	CP002293.1
TTAX	CAS-TypeIB	LT906477.1
AnGX	CAS-TypeIE	CM001858.1
AnGX	CAS-TypeIE	CP012376.1
AnGX	CAS-TypeIE	CP027584.1
TTAX	CAS-TypeIB	CP001638.1
CCAX	CAS-TypeIIIA	AP013044.1
XnnnnCAAA	CAS-TypeIIC	CP009159.1
XnnnnCAAA	CAS-TypeIIC	LT906456.1
AnGX	CAS-TypeIE	CP010226.1
AnGX	CAS-TypeIE	LR134236.1
AnGX	CAS-TypeIE	LT883142.1
AnGX	CAS-TypeIE	CP034713.1
AnGX	CAS-TypeIE	CP034715.1
AAGX	CAS-TypeIE	CM001488.1
CCnX	CAS-TypeIB	CP019860.1
TTCX	CAS-TypeIC	CP000448.1
CCX	CAS-TypeIF	CP000438.1
CCX	CAS-TypeIF	CP019338.1
CCX	CAS-TypeIF	CP033685.1
CCX	CAS-TypeIF	CP034354.1
CCX	CAS-TypeIF	LT608330.1
AATX	CAS-TypeIE	CP018614.1
XnGG	CAS-TypeIIA	CP021772.1
XnGG	CAS-TypeIIA	CP021868.1
CCX	CAS-TypeIF	CP017184.1
TTAX		CP015436.1
CCX	CAS-TypeIF	CP027704.1
TTCX	CAS-TypeIC	CP020557.1
TTAX		CP000923.1
TTAX		CP002210.1
CCnX	CAS-TypeIB	CP020378.1
CCnX	CAS-TypeIB	CP020379.1
CCnX	CAS-TypeIB	CP020380.1
TTTAX	CAS-TypeIB	AP018040.2
CCnX	CAS-TypeIA	CP002535.1
TTCX	CAS-TypeIC	CM000745.1
CCX	CAS-TypeIF	CP011915.1
CCX	CAS-TypeIF	CP028714.1
TTAX		CP009508.1
TTAX		CP009515.1
CCnX	CAS-TypeIB	CP013118.1
XnnACAA	CAS-TypeIIC	CP035306.1
CCnX	CAS-TypeIB	FN557490.1
TTnX	CAS-TypeIB	CP000448.1
CCAX	CAS-TypeIB	CP013243.1
CCX	CAS-TypeIF	CP018254.1
TTCX	CAS-TypeIC	CP000492.1
TTnX	CAS-TypeIB	AP009389.1
XnGGnAnnA	CAS-TypeIIA	CP020831.1
XnGG	CAS-TypeIIA	LS483408.1
AnGX	CAS-TypeIE	CP006929.1
CCnX	CAS-TypeIB	CP001393.1
TTCX	CAS-TypeIC	CP012969.1
AATX	CAS-TypeIE	CM001538.1
TCnX	CAS-TypeIB	CP034791.1
TTAX		CP003184.1
CCX	CAS-TypeIF	LR134306.1
CCX	CAS-TypeIF	CP026744.1
TTCX	CAS-TypeIC	AP012029.1
TTCX	CAS-TypeIC	CP019651.1
TTAX		CP001794.1
CCX	CAS-TypeIF	AE004439.1
CCX	CAS-TypeIF	CP007040.1
CCX	CAS-TypeIF	CP013291.1
TTAX	CAS-TypeIIIB	CP002835.1
TTAX	CAS-TypeIB	CM001483.1
CCX	CAS-TypeIF	CP001940.1
CCX	CAS-TypeIF	CP010902.1
CCX	CAS-TypeIF	CP018059.1
CCX	CAS-TypeIF	CP008804.1
CCX	CAS-TypeIF	CP033768.1
CCX	CAS-TypeIF	CP007715.1
CCX	CAS-TypeIF	LR134310.1
CCnX	CAS-TypeIB	CP023671.1
AnGX	CAS-TypeIE	CP031606.1
CCnX	CAS-TypeIA	CP029289.1
TTAX		CP002442.1
TTAX		CP014342.1
CCnX	CAS-TypeIC	AE015924.1
CCnX	CAS-TypeIC	CP011995.1
CCnX	CAS-TypeIC	CP025932.1
CCnX	CAS-TypeIB	CP001638.1
CCX	CAS-TypeIF	CP025084.1
CCX	CAS-TypeIF	CP025085.1
XGAA	CAS-TypeIIC	CP031253.1
AnGX	CAS-TypeIE	LR134146.1
AnGX	CAS-TypeIE	CP019198.1
AnGX	CAS-TypeIE	CP019201.1
TTAX	CAS-TypeIB	LT669839.1
XnnGAA	CAS-TypeIIC	CP009470.1
AAGX	CAS-TypeIE	CP003360.1
CCnX	CAS-TypeIIIA	AP013045.1
TCnX	CAS-TypeIB	CP002472.1
CCnX	CAS-TypeIB	CP016106.1
TTAX		AE008384.1
TTnX	CAS-TypeIB	CP003732.1
CCnX	CAS-TypeIB	CP000099.1
CCnX	CAS-TypeIB	CP002001.1
CCnX	CAS-TypeIB	CP019617.1
CCnX	CAS-TypeIB	CP019623.1
CCnX	CAS-TypeIB	CP020828.1
CCnX	CAS-TypeIB	CP020831.1
CCnX	CAS-TypeIB	CP025560.1
CCnX	CAS-TypeIB	CP028183.1
CCnX	CAS-TypeIB	HG813249.1
CCX	CAS-TypeIF	CP029322.1
AAGX	CAS-TypeIE	CP007445.1
GTTX	CAS-TypeID	CP011339.1
TCnX	CAS-TypeIB	CP003001.1
TTCX	CAS-TypeIC	CP036528.1
TCnX	CAS-TypeIB	CP017888.1
AnGX	CAS-TypeIE	CP034697.1
AnGX	CAS-TypeIE	CP034702.1
AnGX	CAS-TypeIE	CP034717.1
TCnX	CAS-TypeIB	CP002326.1
CCnX	CAS-TypeIB	LT906662.1
TACX	CAS-TypeIB	CP001367.1
CCX	CAS-TypeIF	CP031716.1
XnnACnC	CAS-TypeIIC	LR134394.1
TCnX	CAS-TypeIB	CP002219.1
TCnX	CAS-TypeIA	CP001800.1
TCnX	CAS-TypeIA	CP011055.2
TCnX	CAS-TypeIA	CP011056.2
TCnX	CAS-TypeIA	CP011057.2
TCnX	CAS-TypeIA	CP033235.1
TCnX	CAS-TypeIA	CP033236.1
TCnX	CAS-TypeIA	CP033237.1
TCnX	CAS-TypeIA	CP033238.1
TCnX	CAS-TypeIA	CP033239.1
TCnX	CAS-TypeIA	CP033240.1
TCnX	CAS-TypeIA	CP033241.1
TTCX	CAS-TypeIC	CP002736.1
TCAX	CAS-TypeIB	CP039703.1
CCX	CAS-TypeIF	CP021285.1
XnGG	CAS-TypeIIA	AP010655.1
CCnX	CAS-TypeIB	CP012325.1
CCnX	CAS-TypeIB	CP019864.1
CCnX	CAS-TypeIB	CP026613.2
CCnX	CAS-TypeIB	CP026614.2
CCnX	CAS-TypeIB	CP033216.1
CCnX	CAS-TypeIB	FN665653.1
TTAX		CP009503.1
TTAX		CP032683.1
CCnX	CAS-TypeIB	CP022123.1
CCX	CAS-TypeIF	CP008920.1
TTAX		CP009530.1
XnnGnnT	CAS-TypeIIC	HG934468.1
TTAX	CAS-TypeIIIB	AP017646.1
TTAX	CAS-TypeIIIB	CP009501.1
CCX	CAS-TypeIF	LR134488.1
CCX	CAS-TypeIF	LS483452.1
AAnX	CAS-TypeIE	CM002757.1
TTCX	CAS-TypeIC	CP028339.1
CCX	CAS-TypeIF	CP035738.1
CCX	CAS-TypeIF	CP018332.1
TTAX		CP000568.1
CCX	CAS-TypeIF	LR134374.1
XnnACnC	CAS-TypeIIC	CP009575.1
CCX	CAS-TypeIF	AL590842.1
CCX	CAS-TypeIF	CP001585.1
CCX	CAS-TypeIF	CP001593.1
CCX	CAS-TypeIF	CP009492.1
CCX	CAS-TypeIF	CP009840.1
CCX	CAS-TypeIF	CP009996.1
CCX	CAS-TypeIF	CP016273.1
AnGX	CAS-TypeIE	CP019160.1
AnGX	CAS-TypeIE	CP021740.1
AnGX	CAS-TypeIE	CP024458.1
AnGX	CAS-TypeIE	CP025089.1
AnGX	CAS-TypeIE	CP025636.1
AnGX	CAS-TypeIE	CP036442.1
CCX	CAS-TypeIF	CP015121.1
CCnX	CAS-TypeIB	CP002048.1
TTCX	CAS-TypeIC	CP018058.1
XnGG	CAS-TypeIIA	CP008813.1
XnGG	CAS-TypeIIA	CP010319.1
CCX	CAS-TypeIF	CP019081.1
CCX	CAS-TypeIF	AP018824.1
CCnX	CAS-TypeIB	CP023410.1
TCAX	CAS-TypeIB	CP007201.1
AAX	CAS-TypeIE	CP021704.1
AnGX	CAS-TypeIE	CP026238.1
TCnX	CAS-TypeIB	CP028859.1
AAnX	CAS-TypeIE	CP000478.1
TTCX	CAS-TypeIC	CP007537.1
TTCX	CAS-TypeIC	CP008776.1
TTCX	CAS-TypeIC	CP014027.2
TTCX	CAS-TypeIC	LS483442.1
XTGG	CAS-TypeIIC	AP019372.1
XTGG	CAS-TypeIIC	CP002478.1
AAnX	CAS-TypeIE	CP010430.1
AnGX	CAS-TypeIE	CP000680.1
TTCX	CAS-TypeIC	CP036491.1
CCX	CAS-TypeIF	CP024180.2
CCX	CAS-TypeIF	CP021347.1
CCnX	CAS-TypeIB	CP011847.1
TTCX	CAS-TypeIC	CP021255.1
CCnX	CAS-TypeIIID	CP018477.1
XnnAAAG	CAS-TypeIIC	LR594041.1
TCnX	CAS-TypeIB	CP001393.1
CCnX	CAS-TypeIA	CP001399.1
XnnnnAAA	CAS-TypeIIC	LS483306.1
ACX	CAS-TypeIE	LR134504.1
CCX	CAS-TypeIF	CP002789.1
CCnX	CAS-TypeIB	CP001931.1
CCnX		CP014672.1
AnGX	CAS-TypeIE	CP025084.1
AnGX	CAS-TypeIE	CP025085.1
TTAX		CP014749.1
XTnnnCA	CAS-TypeIIA	CP010059.1
XTnnnCA	CAS-TypeIIA	CP010062.1
TTCX	CAS-TypeIC	CP018620.1
TCAX	CAS-TypeIIIB	CP013843.1
AnGX	CAS-TypeIE	CP016404.1
AnGX	CAS-TypeIE	CP033250.1
CCnX	CAS-TypeIB	CP013328.1
TTTAX	CAS-TypeIB	LT608328.1
ACX	CAS-TypeIE	CP009500.1
ACX	CAS-TypeIE	CP010818.1
ACX	CAS-TypeIE	LS483402.1
TTAX		CP008746.1
TTAX	CAS-TypeIB	CU466930.1
CCnX	CAS-TypeIB	CP007028.1
AnGX	CAS-TypeIE	FO704550.1
XnnAAAC	CAS-TypeIIC	CP013476.1
CCnX		CP003992.2
CCnX		CP004044.1
CCX	CAS-TypeIF	CP039460.1
TTGX	CAS-TypeIB	LT549891.1
TTCX	CAS-TypeIC	CP018156.1
CCX	CAS-TypeIF	CP025225.1
AAX	CAS-TypeIE	AP006725.1
AAX	CAS-TypeIE	CP014010.1
AAX	CAS-TypeIE	CP015134.1
AAX	CAS-TypeIE	CP016814.1
AAX	CAS-TypeIE	CP017994.1
AAX	CAS-TypeIE	CP025087.1
AAX	CAS-TypeIE	CP025088.1
AAX	CAS-TypeIE	CP025090.1
AAX	CAS-TypeIE	CP025639.1
AAX	CAS-TypeIE	CP035905.1
TTAX	CAS-TypeIB	CP017767.1
AnGX	CAS-TypeIE	CP019405.1
TTAX	CAS-TypeIB	AP011952.1
CCX	CAS-TypeIF	CP033844.1
CCX	CAS-TypeIF	CU928162.2
CCX	CAS-TypeIF	CP016007.1
AnGX	CAS-TypeIE	CP024780.1
XnnTAAA	CAS-TypeIIA	CP039381.1
TTCX	CAS-TypeIC	CP002215.1
ATGX	CAS-TypeIA	CP022883.1
ATGX	CAS-TypeIA	CP039283.1
TTAX	CAS-TypeIB	CP001146.1
CCnX	CAS-TypeIB	CP012323.1
CCnX	CAS-TypeIB	CP006670.1
CCX	CAS-TypeIF	LT996885.1
TTCX	CAS-TypeIC	CP017770.1
TTAX		CP009516.1
TCnX	CAS-TypeIIID	CP006977.1
CCX	CAS-TypeIF	CP020597.1
CCX	CAS-TypeIF	CP027530.1
CCX	CAS-TypeIF	CP040259.1
AATX	CAS-TypeIE	CP011013.1
TTAX		CP008934.1
AnGX	CAS-TypeIE	CP034773.1
CCnX	CAS-TypeIIIB	AE008691.1
CCnX	CAS-TypeIA	BA000023.2
AnGX	CAS-TypeIE	CM001972.1
TCAX	CAS-TypeIB	CP024699.1
TCAX	CAS-TypeIB	CP007062.1
TCAX	CAS-TypeIB	CP022124.1
CCnX	CAS-TypeIA	CP029288.1
AnGX	CAS-TypeIE	CP030209.1
XnnnnGAAT	CAS-TypeIIC	FQ312002.1
AnGX	CAS-TypeIE	CP015024.1
AnGX	CAS-TypeIE	CP026609.1
CCnX	CAS-TypeIB	CP019870.1
CCX	CAS-TypeIF	CP027666.1
CCX	CAS-TypeIF	CP006976.1
CCnX	CAS-TypeIB	AP017646.1
TTAX		CP004008.1
TTCX	CAS-TypeIC	AP012202.1
TCAX	CAS-TypeIB	CP000812.1
TTnX	CAS-TypeIB	CP003056.1
TTAX		LT906662.1
CCX	CAS-TypeIF	CP026420.1
TCAX	CAS-TypeIB	CP002273.2
XnnAAAT	CAS-TypeIIC	LT605205.1
CCnX	CAS-TypeIB	CP019858.1
CCnX	CAS-TypeIB	CP002739.1
TTAX		CP002032.1
XnGG	CAS-TypeIIA	CP013722.1
AnGX	CAS-TypeIE	CP029995.1
XnnATA	CAS-TypeIIA	CP017713.1
TTCX	CAS-TypeIC	HF680312.1
TTAX	CAS-TypeIB	CP015575.1
CCX	CAS-TypeIF	CP028435.1
CCnX	CAS-TypeIB	CP000679.1
CCnX	CAS-TypeIA	CP031156.1
TTAX		CP002360.1
XnnnnnnTnnA	CAS-TypeIIC	AP018676.1
TTCX	CAS-TypeIC	CP002696.1
AnGX	CAS-TypeIE	CP030214.1
GTGX	CAS-TypeID	CP000254.1
XnnGAA	CAS-TypeIIA	AP018699.1
CCnX	CAS-TypeIB	AM180355.1
CCnX	CAS-TypeIB	CP010905.2
CCnX	CAS-TypeIB	CP016318.1
CCnX	CAS-TypeIB	LN614756.1
XnAGTT	CAS-TypeIIA	AP018726.1
TCnX	CAS-TypeIB	CP002164.1
XnnTAC	CAS-TypeIIA	CP019981.1
TTAX		CP009504.1
CCX	CAS-TypeIF	CP027398.1
XTGAAA	CAS-TypeIIA	CP012148.1
TTAX	CAS-TypeIIIB	CP032683.1
CCnX	CAS-TypeIIIA	CP001807.1
CCnX	CAS-TypeIB	CP035282.1
TTCX	CAS-TypeIC	CP024742.1
TTCX	CAS-TypeIC	CP025825.1
TTCX	CAS-TypeIC	CP025826.1
TTCX	CAS-TypeIC	CP025828.1
TTCX	CAS-TypeIC	CP025829.1
TTAX	CAS-TypeIB	CP021838.1
TTAX	CAS-TypeIB	CP002835.1
XnnAAAAA	CAS-TypeIIC	CP003860.1
TTAX	CAS-TypeIB	CP015436.1
TTAX	CAS-TypeIB	CP000568.1
CCX	CAS-TypeIF	AP017469.1
TTCX	CAS-TypeIC	CP030759.1
CCnX	CAS-TypeIB	HG917868.1
TTAX		CP009507.1
TTCX	CAS-TypeIC	CP001107.1
XnnnnCATA	CAS-TypeIIC	LR027880.1
XnnAnAA	CAS-TypeIIC	CP001107.1
TTAX		CP025074.1
AnTX	CAS-TypeIE	CP029684.1
CCX	CAS-TypeIF	CP011104.1
XnnAAAAA	CAS-TypeIIC	CM002372.1
TTTAX		CP003065.1
CCX	CAS-TypeIF	CP000687.1
TTCX	CAS-TypeIC	LM995447.1
AAGX	CAS-TypeIE	CP033381.1
CCnX	CAS-TypeIA	CP000682.1
CCnX	CAS-TypeIA	CP012172.1
CCnX	CAS-TypeIA	CP012173.1
CCnX	CAS-TypeIA	CP012174.1
CCnX	CAS-TypeIA	CP012175.1
CCnX	CAS-TypeIA	CP012176.1
TTCX	CAS-TypeIC	CP028150.1
TTAX		CP002028.1
CCX	CAS-TypeIF	CP000569.1
AnGX	CAS-TypeIE	LR134147.1
AnGX	CAS-TypeIE	CP016014.1
TTAX		CP018058.1
AnGX	CAS-TypeIE	LR134190.1
AGX	CAS-TypeIE	CP032329.1
TTAX		CP000924.1
TTAX		CP002466.1
CCnX	CAS-TypeIB	HG425166.1
TTCX	CAS-TypeIC	CP002429.1
TTCX	CAS-TypeIC	CP033048.1
CCX	CAS-TypeIF	CP016868.1
CCX	CAS-TypeIF	CP016874.1
ACX	CAS-TypeIE	CP009583.1
ACX	CAS-TypeIE	CP011913.1
AnGX	CAS-TypeIE	CP022500.1
TnAX		CP007013.1
CCX	CAS-TypeIF	CP038022.1
TTCX	CAS-TypeIC	CP003040.1
CCnX	CAS-TypeIC	CP007756.1
TTCX	CAS-TypeIC	CP001724.1
CCnX	CAS-TypeIB	CP012717.1
TTCX	CAS-TypeIC	CP027786.1
CCX	CAS-TypeIF	CP032291.1
AnGX	CAS-TypeIE	CP017977.1
AnGX	CAS-TypeIE	CP019189.1
AnGX	CAS-TypeIE	CP020912.1
AnGX	CAS-TypeIE	CP029035.1
AnGX	CAS-TypeIE	CP029039.1
AnGX	CAS-TypeIE	CP029336.1
CCX	CAS-TypeIF	CP003390.3
TCnX	CAS-TypeIB	CP000382.1
TTAX		CP009514.1
CCnX	CAS-TypeIB	CP012152.1
TTCX	CAS-TypeIC	CP031325.1
CCX	CAS-TypeIF	CP027611.1
CCnX	CAS-TypeIB	CP022705.1
CCnX	CAS-TypeIB	CP002326.1
AAGX	CAS-TypeIE	AP018052.1
CCnX	CAS-TypeIB	CP004121.1
CCX	CAS-TypeIF	CP022468.1
TTAX	CAS-TypeIB	CP015435.1
AnGX	CAS-TypeIE	CP023366.1
TTCX	CAS-TypeIC	LR134495.1
CCnX	CAS-TypeIB	CP003992.2
CCnX	CAS-TypeIB	CP004044.1
CCnX	CAS-TypeIB	CP014673.1
TTAX	CAS-TypeIB	AP018336.1
XnnAA	CAS-TypeIIC	LR594037.1
CCX	CAS-TypeIF	CP001616.1
CCX	CAS-TypeIF	CP015698.1
TTCX	CAS-TypeIC	CP017762.1
TTnX	CAS-TypeIB	CP029287.1
CCnX	CAS-TypeIB	CP002219.1
AnGX	CAS-TypeIE	CP015995.1
AnGX	CAS-TypeIE	CP024243.1
AnGX	CAS-TypeIE	CP027310.1
AnGX	CAS-TypeIE	CP027312.1
AnGX	CAS-TypeIE	CP031892.1
AnGX	CAS-TypeIE	CP031898.1
AnGX	CAS-TypeIE	LR134222.1
AnGX	CAS-TypeIE	LR134311.1
ATGX	CAS-TypeIA	AP017367.1
CCnX	CAS-TypeIB	CP017766.1
TCAX	CAS-TypeIB	LS483431.1
XnnAAAAA	CAS-TypeIIC	LS974444.1
TCAX	CAS-TypeIB	CP011914.1
CCX	CAS-TypeIF	CP016553.1
AnGX	CAS-TypeIE	CP037960.1
CCnX	CAS-TypeIB	FN665652.1
TTAX		CP001720.1
CCX	CAS-TypeIF	CP002735.1
TTAX		CP009513.1
TTCX	CAS-TypeIC	CP002552.1
TTAX		CP002171.1
TCAX	CAS-TypeIB	CP010953.1
TTAX	CAS-TypeIB	CP040464.1
AnGX	CAS-TypeIE	AP010953.1
AnGX	CAS-TypeIE	AP010958.1
AnGX	CAS-TypeIE	AP010960.1
AnGX	CAS-TypeIE	AP018796.1
AnGX	CAS-TypeIE	AP018802.1
AnGX	CAS-TypeIE	AP018808.1
AnGX	CAS-TypeIE	CP000800.1
AnGX	CAS-TypeIE	CP002185.1
AnGX	CAS-TypeIE	CP002967.1
AnGX	CAS-TypeIE	CP006584.1
AnGX	CAS-TypeIE	CP009106.2
AnGX	CAS-TypeIE	CP009578.1
AnGX	CAS-TypeIE	CP010236.1
AnGX	CAS-TypeIE	CP010242.1
AnGX	CAS-TypeIE	CP014752.1
AnGX	CAS-TypeIE	CP015912.1
AnGX	CAS-TypeIE	CP016034.1
AnGX	CAS-TypeIE	CP018840.1
AnGX	CAS-TypeIE	CP019005.1
AnGX	CAS-TypeIE	CP019560.1
AnGX	CAS-TypeIE	CP021335.1
AnGX	CAS-TypeIE	CP021339.1
AnGX	CAS-TypeIE	CP022393.1
AnGX	CAS-TypeIE	CP023541.1
AnGX	CAS-TypeIE	CP024252.1
AnGX	CAS-TypeIE	CP025869.1
AnGX	CAS-TypeIE	CP025881.1
AnGX	CAS-TypeIE	CP025892.1
AnGX	CAS-TypeIE	CP027221.1
AnGX	CAS-TypeIE	CP027323.1
AnGX	CAS-TypeIE	CP027331.1
AnGX	CAS-TypeIE	CP027335.1
AnGX	CAS-TypeIE	CP027338.1
AnGX	CAS-TypeIE	CP027340.1
AnGX	CAS-TypeIE	CP027347.1
AnGX	CAS-TypeIE	CP027352.1
AnGX	CAS-TypeIE	CP027366.1
AnGX	CAS-TypeIE	CP027442.1
AnGX	CAS-TypeIE	CP027546.1
AnGX	CAS-TypeIE	CP027552.1
AnGX	CAS-TypeIE	CP027577.1
AnGX	CAS-TypeIE	CP027586.1
AnGX	CAS-TypeIE	CP028112.1
AnGX	CAS-TypeIE	CP028116.1
AnGX	CAS-TypeIE	CP028117.1
AnGX	CAS-TypeIE	CP028122.1
AnGX	CAS-TypeIE	CP028126.1
AnGX	CAS-TypeIE	CP028305.1
AnGX	CAS-TypeIE	CP028306.1
AnGX	CAS-TypeIE	CP028307.1
AnGX	CAS-TypeIE	CP028308.1
AnGX	CAS-TypeIE	CP028309.1
AnGX	CAS-TypeIE	CP028429.1
AnGX	CAS-TypeIE	CP028432.1
AnGX	CAS-TypeIE	CP029692.1
AnGX	CAS-TypeIE	CP031105.1
AnGX	CAS-TypeIE	CP031321.1
AnGX	CAS-TypeIE	CP031916.1
AnGX	CAS-TypeIE	CP034399.1
AnGX	CAS-TypeIE	CP034404.1
AnGX	CAS-TypeIE	CP037941.1
AnGX	CAS-TypeIE	CP037943.1
AnGX	CAS-TypeIE	LR025096.1
CCX	CAS-TypeIF	CP015364.1
CCX	CAS-TypeIF	CP026711.1
AnGX	CAS-TypeIE	CM007915.1
AnGX	CAS-TypeIE	CP024239.1
AnGX	CAS-TypeIE	CP024275.1
AnGX	CAS-TypeIE	CP034589.1
TTAX	CAS-TypeIA	CP002629.1
AnGX	CAS-TypeIE	CP022135.1
AnGX	CAS-TypeIE	CP022142.1
AnGX	CAS-TypeIE	AGTD01000001.1
AnGX	CAS-TypeIE	CP010160.1
AnGX	CAS-TypeIE	CP024165.1
AAX	CAS-TypeIE	CP036438.1
TTAX	CAS-TypeIB	CP003198.1
TCAX	CAS-TypeIB	LR134390.1
AnGX	CAS-TypeIE	CP007540.2
AnGX	CAS-TypeIE	CP017970.1
AnGX	CAS-TypeIE	CP017971.1
AnGX	CAS-TypeIE	CP017972.1
AnGX	CAS-TypeIE	CP017973.1
AnGX	CAS-TypeIE	CP020752.1
AnGX	CAS-TypeIE	CP032816.1
AnGX	CAS-TypeIE	CP040379.1
AnGX	CAS-TypeIE	CP040380.1
AAnX	CAS-TypeIE	CP002031.1
AnGX	CAS-TypeIE	CP010116.1
AnGX	CAS-TypeIE	CP018206.1
AnGX	CAS-TypeIE	CP025573.1
AnGX	CAS-TypeIE	CP026723.1
CTTX	CAS-TypeIC	HF545617.1
CCX	CAS-TypeIF	CP003942.1
CCX	CAS-TypeIF	CP024900.1
CCX	CAS-TypeIF	CP007142.1
AACX	CAS-TypeIE	AP017895.1
CCX	CAS-TypeIF	CP021894.1
TTAX		CP009512.1
CCnX	CAS-TypeIA	CP001402.1
CCX	CAS-TypeIF	CP024620.2
AAGX	CAS-TypeIE	CP018031.1
TTCX	CAS-TypeIC	CP011381.2
AnGX	CAS-TypeIE	CP030217.1
CCX	CAS-TypeIF	CP002496.1
CCX	CAS-TypeIF	LR130527.1
CCX	CAS-TypeIF	LR130530.1
CCX	CAS-TypeIF	LR130531.1
CCX	CAS-TypeIF	LR130535.1
CCX	CAS-TypeIF	LR130536.1
CCX	CAS-TypeIF	LR130537.1
TTCX	CAS-TypeIC	LT906439.1
AnGX	CAS-TypeIE	CP017720.1
AnGX	CAS-TypeIE	CP019184.1
TTAX		CP009509.1
TTCX	CAS-TypeIC	CP025827.1
CCX	CAS-TypeIF	CP035108.1
TTCX	CAS-TypeIC	CP014835.1
TTCX	CAS-TypeIC	AP006627.1
CCX	CAS-TypeIF	CP020400.2
CCX	CAS-TypeIF	LS483445.1
CCX	CAS-TypeIF	CP028926.1
CCX	CAS-TypeIF	CP014943.1
TCAX	CAS-TypeIB	CP013353.1
TCAX	CAS-TypeIB	CP013489.1
TCAX	CAS-TypeIB	CP014705.1
TCAX	CAS-TypeIB	CP016333.1
AGX	CAS-TypeIE	FN667742.1
AGX	CAS-TypeIE	LN681227.1
AnGX	CAS-TypeIE	CP040428.1
TTCX	CAS-TypeIC	LT629764.1
AAnX	CAS-TypeIE	CP019509.1
TTCX	CAS-TypeIC	CP017420.1
CCX	CAS-TypeIF	CP016987.1
TTCX	CAS-TypeIC	LS483342.1
XnAAACC	CAS-TypeIIA	LR134484.1
CCnX	CAS-TypeIC	AP009380.1
CCnX	CAS-TypeIC	CP012889.1
CCnX	CAS-TypeIC	CP025930.1
CCX	CAS-TypeIF	CP001855.1
CCX	CAS-TypeIF	CU651637.1
TTAX		CP022121.1
CCX	CAS-TypeIF	CP017482.1
TTCX	CAS-TypeIC	LR134533.1
AAnX	CAS-TypeIE	CP014963.1
XnnnAAAAA	CAS-TypeIIC	CP003857.1
AAnX	CAS-TypeIE	CP012157.1
CCX	CAS-TypeIF	CU468135.1
AnGX	CAS-TypeIE	CM001977.1
CCX	CAS-TypeIF	CM001974.1
TTCX	CAS-TypeIC	CP009240.1
CCX	CAS-TypeIF	CP018024.1
CCX	CAS-TypeIF	CP018027.1
TTCX	CAS-TypeIC	LS483299.1
ATGX	CAS-TypeIA	CP039258.1
CCnX	CAS-TypeIB	CP006594.1
CCnX	CAS-TypeIB	CP013722.1
TTCX	CAS-TypeIC	CP001110.1
TTAX	CAS-TypeIB	CP009043.1
AnGX	CAS-TypeIE	LR134142.1
CCX	CAS-TypeIF	CP022279.1
TTAX	CAS-TypeIB	CP035282.1
AnGX	CAS-TypeIE	CP011396.1
AnGX	CAS-TypeIE	CP019196.1
AnGX	CAS-TypeIE	CP025745.1
AnGX	CAS-TypeIE	CP030225.1
AnGX	CAS-TypeIE	LS483419.1
AnGX	CAS-TypeIE	LS483493.1
CCX	CAS-TypeIF	AP018933.1
AAnX	CAS-TypeIE	CP020121.1
TTnX	CAS-TypeIB	CP019699.1
TTCX	CAS-TypeIC	CP002546.1
ACX	CAS-TypeIE	CP009622.1
AAnX	CAS-TypeIE	CP019799.1
CCX	CAS-TypeIF	CP016872.1
TTCX	CAS-TypeIC	CP023057.1
TTCX	CAS-TypeIC	CP016784.1
TTAX		CP002416.1
TTAX		CP013828.1
TTAX		CP016502.1
CCX	CAS-TypeIF	CP001722.1
CCX	CAS-TypeIF	CP032143.1
TCAX	CAS-TypeIB	CP038158.1
XnnGnAAA	CAS-TypeIIC	HE613569.1
AAX	CAS-TypeIE	CP005958.1
CCnX	CAS-TypeIB	CP020815.1
CCnX	CAS-TypeIA	CP001401.1
CCnX	CAS-TypeIA	CP003928.1
CCX	CAS-TypeIF	CP004392.1
TTAX		CM001486.1
TTCX	CAS-TypeIC	CP000096.1
CCnX	CAS-TypeIB	AP017630.1
AAnX	CAS-TypeIE	AP019416.1
TCAX	CAS-TypeIB	CP027779.1
TCAX	CAS-TypeIB	CP027781.1
CCnX	CAS-TypeIB	CP002952.1
CCnX	CAS-TypeIB	CP028106.1
XnGG	CAS-TypeIIA	CP003726.1
XnGG	CAS-TypeIIA	LR134312.1
TTCX	CAS-TypeIC	CP002028.1
TCAX	CAS-TypeIB	CP013238.1
CCnX	CAS-TypeIIIA	CP033837.1
CCnX	CAS-TypeIB	CP013331.1
XnGGT	CAS-TypeIIA	LS483339.1
XnnnAA	CAS-TypeIIA	CP002390.1
XnnAAAA	CAS-TypeIIA	CP031835.1
TCnX	CAS-TypeIB	CP027779.1
TCnX	CAS-TypeIB	CP027781.1
TTCX	CAS-TypeIC	CP013653.1
XnnnnTA	CAS-TypeIIA	CP007064.1
XnnAAAAA	CAS-TypeIIC	LS483403.1
GTTX	CAS-TypeID	CP011304.1
GTTX	CAS-TypeID	CP012375.1
TCnX	CAS-TypeIA	AE006641.1
TCnX	CAS-TypeIA	LT549890.1
AACX	CAS-TypeIE	AP012325.1
CCX	CAS-TypeIF	CP015558.1
CCX	CAS-TypeIF	CP015573.1
CCnX	CAS-TypeIC	CP024599.1
TTnnX	CAS-TypeIB	AP011528.1
TTnnX	CAS-TypeIB	CP020120.1
TTAX	CAS-TypeIB	CP029289.1
CCnX	CAS-TypeIB	CP006933.1
TTCX	CAS-TypeIC	CP001336.1
AnGX	CAS-TypeIE	CP016837.1
AnGX	CAS-TypeIE	CP019194.1
AnGX	CAS-TypeIE	CP026379.1
AnGX	CAS-TypeIE	CP037892.1
AnGX	CAS-TypeIE	CP037894.1
TTAX		CP009526.1
CCX	CAS-TypeIF	CP001654.1
CCX	CAS-TypeIF	CP029789.1
TCAX	CAS-TypeIB	CP025047.1
CCnX	CAS-TypeIB	CM003382.1
TCAX	CAS-TypeIB	LT605205.1
CCnX	CAS-TypeIIIB	CP009170.1
TCAX	CAS-TypeIB	CP028859.1
CCX	CAS-TypeIF	CP014024.2
XnAGAA	CAS-TypeIIA	CP003025.1
CCX	CAS-TypeIF	CP027365.1
CCX	CAS-TypeIF	CM003594.1
GGTnX	CAS-TypeIU	LR027520.1
TTCX	CAS-TypeIC	CP007632.1
AnGX	CAS-TypeIE	CP030231.1
AAX	CAS-TypeIE	CP020353.1
AAX	CAS-TypeIE	CP021104.1
TCnX	CAS-TypeIB	CP013843.1
CCnX	CAS-TypeIIIA	CP003191.1
CCnX	CAS-TypeIB	CP017768.1
CCX	CAS-TypeIF	CP033711.1
XnGG	CAS-TypeIIA	CP023477.1
AAGX	CAS-TypeIE	CP001338.1
CCX	CAS-TypeIF	CP000539.1
TTnX	CAS-TypeIC	CP010311.1
AAX	CAS-TypeIE	CP024932.1
XnnAnAA	CAS-TypeIIC	CP016439.1
CCX	CAS-TypeIF	CM002276.1
CCX	CAS-TypeIF	CP014618.1
CCX	CAS-TypeIF	CP015559.1
CCX	CAS-TypeIF	CP015560.1
CCX	CAS-TypeIF	CP015569.1
CCX	CAS-TypeIF	CP015570.1
CCX	CAS-TypeIF	CP015571.1
CCX	CAS-TypeIF	CP015572.1
CCX	CAS-TypeIF	CP022741.1
CCX	CAS-TypeIF	CP016870.1
CCX	CAS-TypeIF	CR628337.1
AnGX	CAS-TypeIE	CP024970.1
AnGX	CAS-TypeIE	FN666575.1
CCnX	CAS-TypeIA	AE006641.1
AnGX	CAS-TypeIE	CP011288.1
AnGX	CAS-TypeIE	CP011289.1
AnGX	CAS-TypeIE	CP011292.1
CCX	CAS-TypeIF	CP033575.1
AAGX	CAS-TypeIE	CBVS010000007.1
AAGX	CAS-TypeIE	CBVT010000007.1
AAGX	CAS-TypeIE	CBVU010000007.1
AAGX	CAS-TypeIE	FN434113.1
AACX	CAS-TypeIE	CP024931.1
TTCX	CAS-TypeIC	CP028299.1
TTCX	CAS-TypeIC	CP011380.2
AnGX	CAS-TypeIE	CP000783.1
TnAX		AE000512.1
TnAX		CP004077.1
TnAX		CP010967.1
TnAX		CP011107.1
TnAX		CP011108.1
CCX	CAS-TypeIF	CP003488.1
CCX	CAS-TypeIF	CP009706.1
TTCX	CAS-TypeIC	CM002139.1
XnnTACC	CAS-TypeIIA	LT906621.1
CCnX	CAS-TypeIB	CP007264.1
TnAX		CP003408.1
CCnX	CAS-TypeIB	CP024101.1
CCnX	CAS-TypeIB	CP024104.1
CCnX	CAS-TypeIB	CP024120.1
CCX	CAS-TypeIF	CP034663.1
CCX	CAS-TypeIF	CP034664.1
CCnX	CAS-TypeIB	CP038642.1
CCnX	CAS-TypeIB	CP033737.1
XnGG	CAS-TypeIIA	CP003686.1
AAGX	CAS-TypeIE	CP021852.1
TTAX		CP002131.1
AAnX	CAS-TypeIE	CP029554.1
TnAX		CP000702.1
CCnX	CAS-TypeIB	CP002216.1
CCnX	CAS-TypeIB	CP020457.1
CCnX	CAS-TypeIB	CP031835.1
AAGX	CAS-TypeIE	CP023567.1
CCnX	CAS-TypeIB	CP003732.1
TCnX	CAS-TypeIB	CP028103.1
TCAX	CAS-TypeIB	CP018630.1
TCAX	CAS-TypeIB	LT799839.1
CCnX	CAS-TypeIC	CP024596.1
TTAX		CP009505.1
TTCX	CAS-TypeIC	CP002637.1
AnGX	CAS-TypeIE	CP020492.1
CCX	CAS-TypeIF	CP039516.1
AnGX	CAS-TypeIE	FR877557.1
CCX	CAS-TypeIF	CP027570.1
XTAAA	CAS-TypeIIA	LR134320.1
AnGX	CAS-TypeIE	CP003289.1
AnGX	CAS-TypeIE	CP003297.1
AnGX	CAS-TypeIE	CP003301.1
AnGX	CAS-TypeIE	CP011331.1
AnGX	CAS-TypeIE	CP013185.1
AnGX	CAS-TypeIE	CP016828.1
AnGX	CAS-TypeIE	CP020933.1
AnGX	CAS-TypeIE	CP023061.1
AnGX	CAS-TypeIE	CP023531.1
AnGX	CAS-TypeIE	CP024289.1
AnGX	CAS-TypeIE	CP024992.1
AnGX	CAS-TypeIE	CP027342.1
AnGX	CAS-TypeIE	CP027672.1
AnGX	CAS-TypeIE	CP031902.1
XnAAAAA	CAS-TypeIIA	LT906470.1
TTCX	CAS-TypeIC	CM001441.1
TTGX	CAS-TypeIB	AP008230.1
CCX	CAS-TypeIF	CP021973.1
TCnX	CAS-TypeIIID	CP002535.1
XnnnAAAA	CAS-TypeIIC	LS483339.1
TTCX	CAS-TypeIC	CP002403.1
CCnX	CAS-TypeIA	CP000660.1
CCnX	CAS-TypeIB	CP014265.1
CCAX	CAS-TypeIB	CP000678.1
AAX	CAS-TypeIE	CP027783.1
AAX	CAS-TypeIE	CP023818.1
TTCX	CAS-TypeIC	CP021388.1
TTAX		CP001936.1
TTCX	CAS-TypeIC	CP004346.1
CTnX	CAS-TypeIC	LT907978.1
CCX	CAS-TypeIF	CP017961.1
XTnGnG	CAS-TypeIIA	AP010935.1
XnnnnGCAC	CAS-TypeIIC	LT907930.1
TTCX	CAS-TypeIC	CP028922.1
CCnX	CAS-TypeIB	CP019468.1
XnTnAnA	CAS-TypeIIC	CP013688.1
CCnX	CAS-TypeIB	LN555523.1
CCnX	CAS-TypeIA	CP001800.1
CCnX	CAS-TypeIA	CP011055.2
CCnX	CAS-TypeIA	CP011056.2
CCnX	CAS-TypeIA	CP011057.2
CCnX	CAS-TypeIA	CP033235.1
CCnX	CAS-TypeIA	CP033236.1
CCnX	CAS-TypeIA	CP033237.1
CCnX	CAS-TypeIA	CP033238.1
CCnX	CAS-TypeIA	CP033239.1
CCnX	CAS-TypeIA	CP033240.1
CCnX	CAS-TypeIA	CP033241.1
CCnX	CAS-TypeIA	LT549890.1
XnGGnG	CAS-TypeIIA	HE858529.1
CCX	CAS-TypeIF	CP028561.1
TTCX	CAS-TypeIC	LR134317.1
TCAX	CAS-TypeIB	CP027286.1
CCX	CAS-TypeIF	CP011032.1
CCX	CAS-TypeIF	CP031961.1
CCnX	CAS-TypeIB	CM000287.4
CCnX	CAS-TypeIB	CM000441.2
CCnX	CAS-TypeIB	CM000657.1
CCnX	CAS-TypeIB	CM000658.1
CCnX	CAS-TypeIB	CM000659.1
CCnX	CAS-TypeIB	CM000661.1
CCnX	CAS-TypeIB	CP011846.1
CCnX	CAS-TypeIB	CP011848.1
CCnX	CAS-TypeIB	CP012320.1
CCnX	CAS-TypeIB	CP025044.1
CCnX	CAS-TypeIB	CP026591.1
CCnX	CAS-TypeIB	CP026592.1
CCnX	CAS-TypeIB	CP026593.1
CCnX	CAS-TypeIB	CP026594.1
CCnX	CAS-TypeIB	CP026595.1
CCnX	CAS-TypeIB	CP026596.1
CCnX	CAS-TypeIB	CP026597.1
CCnX	CAS-TypeIB	CP026598.1
CCnX	CAS-TypeIB	CP026599.1
CCnX	CAS-TypeIB	CP028523.1
CCnX	CAS-TypeIB	CP028527.1
CCnX	CAS-TypeIB	CP028528.1
CCnX	CAS-TypeIB	CP028530.1
CCnX	CAS-TypeIB	FN538970.1
CCnX	CAS-TypeIB	FN545816.1
CCnX	CAS-TypeIB	FN665654.1
CCnX	CAS-TypeIB	FN668941.1
TCnX	CAS-TypeIB	AE015927.1
TTCX	CAS-TypeIC	CP019915.1
TTCX	CAS-TypeIC	CP020469.1
TCAX	CAS-TypeIB	CP033465.1
TTnX	CAS-TypeIC	CP035281.1
AnGX	CAS-TypeIE	CM001857.1
AnGX	CAS-TypeIE	CP001654.1
CCX	CAS-TypeIF	CP009757.1
CCX	CAS-TypeIF	CP009786.1
CCX	CAS-TypeIF	LR134163.1
TCAX	CAS-TypeIB	CP032416.1
AnGX	CAS-TypeIE	CP038453.1
AnGX	CAS-TypeIE	CP007265.1
AnGX	CAS-TypeIE	CP007390.1
AnGX	CAS-TypeIE	CP007391.1
AnGX	CAS-TypeIE	CP010170.1
AnGX	CAS-TypeIE	CP018995.1
AnGX	CAS-TypeIE	CP032986.1
AnGX	CAS-TypeIE	CP034787.1
CCnX	CAS-TypeIA	CP001403.1
AnGX	CAS-TypeIE	CP030202.1
CCnX	CAS-TypeIIID	AE000666.1
TCnX	CAS-TypeIB	CM001477.1
TTAX	CAS-TypeIB	CP003056.1
CCnX	CAS-TypeIB	CP012024.1
CCnX	CAS-TypeIB	CP003939.1
CCnX	CAS-TypeIB	CP016102.1
CCnX	CAS-TypeIB	CP016104.1
CCnX	CAS-TypeIB	CP029152.1
CCnX	CAS-TypeIB	CP029154.1
XnGGnG	CAS-TypeIIA	LR134283.1
AAX	CAS-TypeIE	CP018619.1
CCnX	CAS-TypeIA	CP001404.1
TTCX	CAS-TypeIC	CP039381.1
TCAX	CAS-TypeIB	CP003723.1
AnGX	CAS-TypeIE	LR134141.1
AACX	CAS-TypeIE	LR134521.1
TCAX	CAS-TypeIB	CP014170.1
TCAX	CAS-TypeIB	CP016280.1
CCX	CAS-TypeIF	CP039459.1
XnnnCC	CAS-TypeIIC	CP018477.1
CCnX	CAS-TypeIB	CP002002.1
CCnX	CAS-TypeIB	CP007685.1
CCnX	CAS-TypeIB	CP007688.1
CCnX	CAS-TypeIB	CP014261.1
CCnX	CAS-TypeIB	CP014790.1
CCnX	CAS-TypeIB	CP028392.1
CCnX	CAS-TypeIB	CP028393.1
CCnX	CAS-TypeIB	CP028394.1
CCnX	CAS-TypeIB	CP028395.1
CCnX	CAS-TypeIB	CP028396.1
CCnX	CAS-TypeIB	CP028397.1
CCnX	CAS-TypeIB	CP028398.1
CCnX	CAS-TypeIB	CP028399.1
CCnX	CAS-TypeIB	CP028400.1
CCnX	CAS-TypeIB	CP028401.1
CCnX	CAS-TypeIB	CP028402.1
CCnX	CAS-TypeIB	CP028403.1
CCnX	CAS-TypeIB	CP028404.1
CCnX	CAS-TypeIB	CP028405.1
CCnX	CAS-TypeIB	CP028406.1
CCnX	CAS-TypeIB	CP028407.1
CCnX	CAS-TypeIB	CP028408.1
CCnX	CAS-TypeIB	CP028409.1
CCnX	CAS-TypeIB	CP028410.1
CCnX	CAS-TypeIB	CP028411.1
CCnX	CAS-TypeIB	CP028412.1
CCnX	CAS-TypeIB	CP028413.1
CCnX	CAS-TypeIB	CP029372.1
CCnX	CAS-TypeIB	HG421741.1
CCnX	CAS-TypeIB	LT906436.1
CCAX	CAS-TypeIB	CP002004.1
CCAX	CAS-TypeIB	CP007160.1
CCAX	CAS-TypeIB	CP007170.1
CCAX	CAS-TypeIB	CP007171.1
CCAX	CAS-TypeIB	CP007199.1
CCAX	CAS-TypeIB	CP007200.1
CCAX	CAS-TypeIB	FR733647.1
CCAX	CAS-TypeIB	LR134397.1
CCAX	CAS-TypeIB	LT985476.1
XAnGAA	CAS-TypeIIA	CP016400.1
TTAX		CP002739.1
TCnX	CAS-TypeIB	CP020953.1
GTGX	CAS-TypeID	CP009512.1
AAnX	CAS-TypeIE	AP010655.1
CCnX	CAS-TypeIB	CP001147.1
CCnX	CAS-TypeIIIA	CP003029.1
CCX	CAS-TypeIF	LT906448.1
XnnAAA	CAS-TypeIIA	CP022474.1
CCX	CAS-TypeIF	CP033715.1
TTAX		CP033580.1
CCnX	CAS-TypeIA	CP002565.1
TTnX	CAS-TypeIC	LN832559.1
AnGX	CAS-TypeIE	CP001560.1
AnGX	CAS-TypeIE	LR133996.1
AnGX	CAS-TypeIE	LR134215.1
XnTGG	CAS-TypeIIA	CP021769.1
CCX	CAS-TypeIF	CP022283.1
ATGX	CAS-TypeIA	CP039256.1
AAnX	CAS-TypeIE	CP021138.1
AATX	CAS-TypeIE	CP027194.1
AnGX	CAS-TypeIE	CP039277.1
XnGG	CAS-TypeIIA	AP018935.1
XnGG	CAS-TypeIIA	CP021770.1
AAX	CAS-TypeIE	CP003686.1
CCX	CAS-TypeIF	CP033780.1
TnAX	CAS-TypeIIIC	LS974202.1
XnGGnG	CAS-TypeIIA	LS974444.1
TCnX	CAS-TypeIB	CP013686.1
TCnX	CAS-TypeIB	CP014174.1
AnGX	CAS-TypeIE	CP004887.1
CCX	CAS-TypeIF	CP024956.1
CCX	CAS-TypeIF	CP001655.1
CCX	CAS-TypeIF	CM001772.1
XnAnAA	CAS-TypeIIA	AE017226.1
CCX	CAS-TypeIF	CP014234.1
TCAX	CAS-TypeIB	AP014507.1
CCX	CAS-TypeIF	LR134169.1
TTCX	CAS-TypeIC	FP929045.1
AnGX	CAS-TypeIE	CP040443.1
XnGG	CAS-TypeIIB	CP015403.2
CCX	CAS-TypeIF	CP002005.1
AnGX	CAS-TypeIE	CP022450.1
AnGX	CAS-TypeIE	CP028131.1
AnGX	CAS-TypeIE	CP033356.2
AAX	CAS-TypeIE	CR954253.1
TTCX	CAS-TypeIC	CP040441.1
TCAX	CAS-TypeIB	AP014696.1
AAnX	CAS-TypeIE	CP023189.1
CCX	CAS-TypeIF	CP021053.1
TTCX	CAS-TypeIC	CP031251.1
CCX	CAS-TypeIF	AP014520.1
CCX	CAS-TypeIF	CP008872.2
TCnX	CAS-TypeIB	HG530135.1
TTCX	CAS-TypeIC	CP011524.1
CCX	CAS-TypeIF	CP033835.1
CCX	CAS-TypeIF	HG974234.1
XnnnnnAAA	CAS-TypeIIC	CP028149.1
AnGX	CAS-TypeIE	CP007483.2
AnGX	CAS-TypeIE	CP013222.1
AnGX	CAS-TypeIE	CP013226.1
AnGX	CAS-TypeIE	CP014620.1
AnGX	CAS-TypeIE	CP014657.1
AnGX	CAS-TypeIE	CP014659.2
AnGX	CAS-TypeIE	CP014661.1
AnGX	CAS-TypeIE	CP014663.2
AnGX	CAS-TypeIE	CP014664.1
AnGX	CAS-TypeIE	CP014665.1
AnGX	CAS-TypeIE	CP029800.1
AnGX	CAS-TypeIE	CP033338.1
AnGX	CAS-TypeIE	CP015574.1
CCnX	CAS-TypeIIID	LT608329.1
AACX	CAS-TypeIE	CP001715.1
AAnX	CAS-TypeIE	CP028519.1
TTnX	CAS-TypeIC	CP003745.1
CCX	CAS-TypeIF	BX470251.1
CCX	CAS-TypeIF	CP015281.1
CCX	CAS-TypeIF	CP024901.1
CCAX	CAS-TypeIB	AP014508.1
CCAX	CAS-TypeIB	CP007141.1
CCX	CAS-TypeIF	CP030781.2
TTCX	CAS-TypeIC	CP017968.3
AnGX	CAS-TypeIE	CP026387.1
TTCX	CAS-TypeIC	CP001472.1
TCnX	CAS-TypeIB	CP027782.1
AACX	CAS-TypeIE	CP009249.1
TTAX	CAS-TypeIB	CP000102.1
CCX	CAS-TypeIF	CP037898.1
CCAX	CAS-TypeIB	CP003409.1
TTTX	CAS-TypeIC	AP017973.1
XnnAGAA	CAS-TypeIIC	CM002370.1
AAX	CAS-TypeIE	CP027236.1
XTGnnT	CAS-TypeIIA	AP012053.1
AAX	CAS-TypeIE	CP016199.1
CCX	CAS-TypeIF	CM001857.1
TCnX	CAS-TypeIB	CP013850.1
TTAX	CAS-TypeIB	CP021642.1
CCX	CAS-TypeIF	CM001972.1
CCnX	CAS-TypeIIIA	CP034842.1
XnnGAAAA	CAS-TypeIIC	CP031881.1
AnGX	CAS-TypeIE	CP020872.1
CCnX	CAS-TypeIB	CP010888.1
CCnX	CAS-TypeIB	CP025046.1
CCnX	CAS-TypeIB	CP000102.1
TTCX	CAS-TypeIC	CP002547.1
GTTX	CAS-TypeID	AP019314.1
CCnX	CAS-TypeIB	CM000637.1
CCnX	CAS-TypeIB	CP011968.1
CCnX	CAS-TypeIB	CP019857.1
CCnX	CAS-TypeIB	CP027014.1
CCnX	CAS-TypeIB	FN668944.1
XnGAAG	CAS-TypeIIA	CP000233.1
XnGAAG	CAS-TypeIIA	CP002034.1
CCnX	CAS-TypeIB	CP021934.1
AnGX	CAS-TypeIE	CP019197.1
AnGX	CAS-TypeIE	CP029029.1
AnGX	CAS-TypeIE	CP033344.1
ATnX	CAS-TypeIA	CP001997.1
TTCX	CAS-TypeIC	LR134524.1
TnAX		CP000969.1
AnGX	CAS-TypeIE	CP010134.1
AnGX	CAS-TypeIE	CP010145.1
AnGX	CAS-TypeIE	CP010238.1
AnGX	CAS-TypeIE	CP012380.1
AnGX	CAS-TypeIE	CP012781.1
AnGX	CAS-TypeIE	CU928160.2
AnGX	CAS-TypeIE	LR134080.1
ACX	CAS-TypeIE	AP009044.1
TTCX	CAS-TypeIC	CP003107.1
XnGG	CAS-TypeIIIB	CP031971.1
TTCX	CAS-TypeIC	CP025437.1
CCX	CAS-TypeIF	CP005998.1
CCX	CAS-TypeIF	CP024889.1
CCX	CAS-TypeIF	CP025865.1
CCX	CAS-TypeIF	CP025869.1
CCX	CAS-TypeIF	CP031134.1
AnGX	CAS-TypeIE	LR134225.1
CCX	CAS-TypeIF	CP002667.1
AATX	CAS-TypeIE	CP002462.1
AnGX	CAS-TypeIE	CP034707.1
TTAX		AE010299.1
CCnX	CAS-TypeIB	CP002816.1
CCnX	CAS-TypeIB	CP009242.1
CCnX	CAS-TypeIB	FM211688.1
AGX	CAS-TypeIE	FO704550.1
AnGX	CAS-TypeIE	LR134478.1
AACX	CAS-TypeIE	CP030363.1
AnGX	CAS-TypeIE	LR134151.1
TTCX	CAS-TypeIC	FO082060.1
AnGX	CAS-TypeIE	CP025094.1
CCAX	CAS-TypeIB	CP001839.1
AAX	CAS-TypeIE	CM001538.1
AnGX	CAS-TypeIE	CP007505.1
AnGX	CAS-TypeIE	CP003942.1
CCX	CAS-TypeIF	AP017381.1
CCnX	CAS-TypeIA	AE009441.1
AnGX	CAS-TypeIE	CP007594.1
AnGX	CAS-TypeIE	FN649414.1
GTnX	CAS-TypeID	CP000477.1
GTnX	CAS-TypeID	CM002803.1
AnGX	CAS-TypeIE	CP030175.1
TTGX	CAS-TypeIB	CP003732.1
XnGG	CAS-TypeIIA	CP020774.1
CCnX	CAS-TypeIA	FN869859.1
XnGG	CAS-TypeIIA	CP012719.1
XTGGnG	CAS-TypeIIA	CM002371.1
AnGX	CAS-TypeIE	CP007532.1
TTCX	CAS-TypeIC	CP002048.1
AnGX	CAS-TypeIE	LS483477.1
CCX	CAS-TypeIF	CP018456.1
CCX	CAS-TypeIF	LN865143.1
CCX	CAS-TypeIF	LN997846.1
TTCX	CAS-TypeIB	CP003377.1
CCX	CAS-TypeIF	CP027706.1
CCX	CAS-TypeIF	CP010067.1
CCX	CAS-TypeIF	CP010901.1
CCnX	CAS-TypeIB	CP000922.1
TTCX	CAS-TypeIC	CP001859.1
TTAX		CP008903.1
TTAX		CP017692.1
AnGX	CAS-TypeIE	CP038604.1
AnGX	CAS-TypeIE	CP038608.1
AnGX	CAS-TypeIE	CP039279.1
AnGX	CAS-TypeIE	CP020388.1
CCX	CAS-TypeIF	CP009997.1
TTCX	CAS-TypeIC	CP023139.1
CCX	CAS-TypeIF	CP021265.1
TTCX	CAS-TypeIC	CP034543.1
AAnX	CAS-TypeIE	CP023016.1
TTCX	CAS-TypeIC	CP000967.2
TTCX	CAS-TypeIC	CP031462.1
CCnX	CAS-TypeIB	CP001364.1
AAGX	CAS-TypeIE	CP024871.1
ACX	CAS-TypeIE	CP014634.1
TTGX	CAS-TypeIB	CP000860.1
AAX	CAS-TypeIIIB	CP000088.1
CCnX	CAS-TypeIIID	AP011952.1
TCAX	CAS-TypeIB	CP027287.1
AnGX	CAS-TypeIE	CM001978.1
XnGG	CAS-TypeIIA	CP015593.1
TTAX		CP018335.1
CCX	CAS-TypeIF	CP033133.1
CCX	CAS-TypeIF	CP022129.1
XnAGT	CAS-TypeIIA	LR590625.1
AnGX	CAS-TypeIE	CP029180.1
AnGX	CAS-TypeIE	CP029741.1
CCX	CAS-TypeIF	CP010900.1
AnGX	CAS-TypeIE	CP023484.1
TTCX	CAS-TypeIB	AY596293.1
CCnX	CAS-TypeIB	CP012716.1
CCAX	CAS-TypeIB	CP000232.1
CCAX	CAS-TypeIB	CP012369.1
CCAX	CAS-TypeIB	CP012370.1
AAGX	CAS-TypeIE	CP034090.1
AAnX	CAS-TypeIE	CP001874.1
CCX	CAS-TypeIF	CP000753.1
CCX	CAS-TypeIF	CM001840.1
CCnX	CAS-TypeIB	CP022524.1
CCnX	CAS-TypeIB	CP025045.1
XnGG	CAS-TypeIIA	CP006594.1
XnGG	CAS-TypeIIA	CP006597.1
XnGG	CAS-TypeIIA	FR720325.1
XnGG	CAS-TypeIIA	FR733645.1
XnGG	CAS-TypeIIA	FR733646.1
XnGG	CAS-TypeIIA	LS483341.1
TTCX	CAS-TypeIC	CM001841.1
TTCX	CAS-TypeIC	CP017638.1
CCX	CAS-TypeIF	CP000950.1
CCX	CAS-TypeIF	CP009792.1
CCX	CAS-TypeIF	CP032566.1
CCX	CAS-TypeIF	CP033707.1
CCX	CAS-TypeIF	CP033717.1
AnGX	CAS-TypeIE	CP007222.1
AnGX	CAS-TypeIE	CP019174.1
AnGX	CAS-TypeIE	LS483481.1
AAGX	CAS-TypeIE	CP037925.1
XnGTAA	CAS-TypeIIA	CP003058.1
CCX	CAS-TypeIF	CP012952.1
AAnX	CAS-TypeIE	CP001322.1
CCX	CAS-TypeIF	CP016830.1
CCX	CAS-TypeIF	CP016833.1
CCX	CAS-TypeIF	LT853885.1
TCX	CAS-TypeIC	CP022754.1
TTCX	CAS-TypeIC	CP025824.1
CCnX	CAS-TypeIC	CP024593.1
AAX	CAS-TypeIE	LR134385.1
TTCX	CAS-TypeIC	LT906434.1
TCAX	CAS-TypeIB	CM000660.1
TCAX	CAS-TypeIB	CP012325.1
TCAX	CAS-TypeIB	CP019864.1
TCAX	CAS-TypeIB	CP026613.2
TCAX	CAS-TypeIB	CP026614.2
TCAX	CAS-TypeIB	CP033213.1
TCAX	CAS-TypeIB	CP033214.1
TCAX	CAS-TypeIB	CP033216.1
TCAX	CAS-TypeIB	FN665653.1
XnGGG	CAS-TypeIIA	CP014241.1
XnGGnG	CAS-TypeIIA	CP017064.1
TTCX	CAS-TypeIC	AP018722.1
AAnX	CAS-TypeIE	CP016181.1
CCX	CAS-TypeIF	CP021377.1
TTCX	CAS-TypeIC	CP004409.1
CCnX	CAS-TypeIB	CP019469.1
TTCX	CAS-TypeIC	CP001698.1
AAGX	CAS-TypeIE	AP014722.1
AnGX	CAS-TypeIE	FN543502.1
XnnGAAAnT	CAS-TypeIIA	LT960777.1
XnnGAAAnT	CAS-TypeIIA	LT960790.1
CCX	CAS-TypeIF	CP032569.1
XnnAAA	CAS-TypeIIA	CP035054.1
XAnGG	CAS-TypeIIC	LR134242.1
XnAAnnC	CAS-TypeIIC	CP036555.1
XnAAnnC	CAS-TypeIIC	CR626927.1
AGX	CAS-TypeIE	FN667741.1
AACX	CAS-TypeIE	FR873481.1
CCX	CAS-TypeIF	CP034662.1
CCX	CAS-TypeIF	CP034666.1
AAX	CAS-TypeIE	CP017298.1
CCnX	CAS-TypeIA	CP012158.1
XnnnnGnAA	CAS-TypeIIC	CP031255.1
AnGX	CAS-TypeIE	AE005174.2
AnGX	CAS-TypeIE	AP018488.1
AnGX	CAS-TypeIE	BA000007.3
AnGX	CAS-TypeIE	CP001164.1
AnGX	CAS-TypeIE	CP001368.1
AnGX	CAS-TypeIE	CP001925.1
AnGX	CAS-TypeIE	CP008805.1
AnGX	CAS-TypeIE	CP008957.1
AnGX	CAS-TypeIE	CP010304.1
AnGX	CAS-TypeIE	CP012802.1
AnGX	CAS-TypeIE	CP015020.1
AnGX	CAS-TypeIE	CP015023.1
AnGX	CAS-TypeIE	CP015842.1
AnGX	CAS-TypeIE	CP015843.2
AnGX	CAS-TypeIE	CP015846.1
AnGX	CAS-TypeIE	CP016625.1
AnGX	CAS-TypeIE	CP018237.1
AnGX	CAS-TypeIE	CP018239.1
AnGX	CAS-TypeIE	CP018243.1
AnGX	CAS-TypeIE	CP018245.1
AnGX	CAS-TypeIE	CP018247.1
AnGX	CAS-TypeIE	CP018250.1
AnGX	CAS-TypeIE	CP018252.1
AnGX	CAS-TypeIE	CP030767.1
AnGX	CAS-TypeIE	CP034794.1
AnGX	CAS-TypeIE	CP034797.1
AnGX	CAS-TypeIE	CP034806.1
AnGX	CAS-TypeIE	CP035366.1
CCnX	CAS-TypeIA	CP001400.1
AnGX	CAS-TypeIE	CP003776.1
XnnAGAAA	CAS-TypeIIC	CP025399.1
GCnX	CAS-TypeID	FR746099.1
CCX	CAS-TypeIF	CP025799.1
CCnX		CP036546.1
CCX	CAS-TypeIF	CP033432.1
CCX	CAS-TypeIF	CP033439.1
CCX	CAS-TypeIF	CP034368.1
CCX	CAS-TypeIF	CP034435.1
CCX	CAS-TypeIF	CP034436.1
AnGX	CAS-TypeIE	CP017482.1
CCX	CAS-TypeIF	CP007230.1
AAX	CAS-TypeIE	CP027862.1
AAGX	CAS-TypeIE	CP016313.1
AAGX	CAS-TypeIE	CM001022.1
AnGX	CAS-TypeIE	CP002516.1
AnGX	CAS-TypeIE	CP002970.1
AnGX	CAS-TypeIE	CP010235.1
AnGX	CAS-TypeIE	CP019051.1
AnGX	CAS-TypeIE	CP020092.1
AnGX	CAS-TypeIE	CP020106.1
AnGX	CAS-TypeIE	CP024479.1
AnGX	CAS-TypeIE	CP026085.1
AnGX	CAS-TypeIE	CP027126.1
AnGX	CAS-TypeIE	CP027219.1
AnGX	CAS-TypeIE	CP027373.1
AnGX	CAS-TypeIE	CP027388.1
AnGX	CAS-TypeIE	CP029111.1
AnGX	CAS-TypeIE	CP029242.1
AnGX	CAS-TypeIE	CP030331.1
AnGX	CAS-TypeIE	CP032892.1
AAGX	CAS-TypeIE	CP022782.1
AAGX	CAS-TypeIE	CP022794.1
AAGX	CAS-TypeIE	CP023012.1
AAGX	CAS-TypeIE	CP023014.1
TTCX	CAS-TypeIC	CP035307.1
TTCX	CAS-TypeIC	CP002743.1
CCX	CAS-TypeIF	CP013099.1
TCAX	CAS-TypeIB	CP019962.1
TTCX	CAS-TypeIC	CP013673.1
XnnAnA	CAS-TypeIIC	CP003879.1
TTCX	CAS-TypeIC	CP033078.1
AAnX	CAS-TypeIE	CP000482.1
XnnAAG	CAS-TypeIIA	LT984417.2
AnGX	CAS-TypeIE	CP017727.1
AnGX	CAS-TypeIE	CP014051.2
AnGX	CAS-TypeIE	CP014967.1
AnGX	CAS-TypeIE	CP014969.1
AnGX	CAS-TypeIE	CP014971.2
AnGX	CAS-TypeIE	CP014975.1
AnGX	CAS-TypeIE	CP014979.2
AnGX	CAS-TypeIE	CP014981.1
AnGX	CAS-TypeIE	CP014982.2
AnGX	CAS-TypeIE	CP015598.1
AnGX	CAS-TypeIE	CP017728.1
AnGX	CAS-TypeIE	CP018219.1
AnGX	CAS-TypeIE	CP025555.1
AnGX	CAS-TypeIE	CP027414.1
AnGX	CAS-TypeIE	CP028318.1
AnGX	CAS-TypeIE	CP034230.1
AnGX	CAS-TypeIE	CP034719.1
AnGX	CAS-TypeIE	CP040562.1
AnGX	CAS-TypeIE	CP040564.1
AnGX	CAS-TypeIE	CP040568.1
TTCX	CAS-TypeIC	CP002116.1
CCX	CAS-TypeIF	CP014034.2
CCX	CAS-TypeIF	CP014136.1
TCnX	CAS-TypeIB	CP009933.1
XnGG	CAS-TypeIIA	CP023483.1
XnGG	CAS-TypeIIA	CP023643.1
AnGX	CAS-TypeIE	CP031817.1
XnnnACT	CAS-TypeIIA	LT990039.1
TTAX	CAS-TypeIIIB	CP012712.1
TTAX	CAS-TypeIIIB	CP016622.1
TTAX	CAS-TypeIIIB	CP016916.1
CCX	CAS-TypeIF	CP026979.1
CCX	CAS-TypeIF	CP020038.1
AnGX	CAS-TypeIE	CP024842.1
AnGX	CAS-TypeIE	CP022467.1
TTnX		AP017920.1
AAGX	CAS-TypeIE	CP001089.1
AnGX	CAS-TypeIE	CM001142.1
AACX	CAS-TypeIE	LT906441.1
AnGX	CAS-TypeIE	CP027548.1
AnGX	CAS-TypeIE	CP036202.1
AAX	CAS-TypeIE	CP009220.1
AnGX	CAS-TypeIE	CP030211.1
CCX	CAS-TypeIF	CP040257.1
TTCX	CAS-TypeIC	CP020028.1
CCX	CAS-TypeIF	CM001475.1
TnAX		CP003409.1
TTnX	CAS-TypeIIIA	CP003098.1
CCX	CAS-TypeIF	CP003244.1
CCX	CAS-TypeIF	CP027705.1
CCX	CAS-TypeIF	CP028368.1
XnGATA	CAS-TypeIIA	CP026116.1
AAGX	CAS-TypeIE	CP005996.1
AnGX	CAS-TypeIE	CP020922.1
AnGX	CAS-TypeIE	CP022070.2
AnGX	CAS-TypeIE	CP034968.1
AnGX	CAS-TypeIE	CP040566.1
CCX	CAS-TypeIF	CP027417.1
CCX	CAS-TypeIF	CP014032.1
CCX	CAS-TypeIF	CP026860.1
CCX	CAS-TypeIF	CP026861.1
CCnX	CAS-TypeIB	CP009503.1
CCX	CAS-TypeIF	CP024202.1
AnGX	CAS-TypeIE	CP019413.1
AAGX	CAS-TypeIE	CP037926.1
CCX	CAS-TypeIF	LR134531.1
TTnX	CAS-TypeIC	AP010904.1
CCX	CAS-TypeIF	CP001790.1
XnnGnnAA	CAS-TypeIIC	LS483462.1
XTGG	CAS-TypeIIC	CP027770.1
CCX	CAS-TypeIF	CP009769.1
CCX	CAS-TypeIF	CP024176.2
CCX	CAS-TypeIF	CP024185.2
CCX	CAS-TypeIF	CP012359.1
XnnAAA	CAS-TypeIIC	AP013045.1
TTCX	CAS-TypeIC	LS483471.1
TTCX	CAS-TypeIC	CP000284.1
XnnAAA	CAS-TypeIIA	CP031513.1
TTCX	CAS-TypeIC	CP019967.1
CCX	CAS-TypeIF	CP000891.1
CCX	CAS-TypeIF	CP002383.1
CCnX	CAS-TypeIB	CP002330.1
CCX	CAS-TypeIF	LN554847.1
TTCX	CAS-TypeIC	CP012047.1
XnGC	CAS-TypeIIC	CP010554.1
CCnX	CAS-TypeIB	CM000955.1
TTCX	CAS-TypeIB	HF571520.1
XnnGCGT	CAS-TypeIIA	CP022723.1
AAX	CAS-TypeIE	CP010451.1
CCX	CAS-TypeIF	LT673656.1
CCX	CAS-TypeIF	CP000681.1
XAnGAAA	CAS-TypeIIA	CP016602.1
AnGX	CAS-TypeIE	CP021193.1
AnGX	CAS-TypeIE	CP033635.1
XnnGTnAA	CAS-TypeIIC	CP013939.1
CCX	CAS-TypeIF	CP009747.1
AnGX	CAS-TypeIE	LS483490.1
TTCX	CAS-TypeIC	CP028291.1
TTCX	CAS-TypeIB	CP024845.1
AnGX	CAS-TypeIE	LR134136.1
AnGX	CAS-TypeIE	CP001113.1
AnGX	CAS-TypeIE	CP006631.1
AnGX	CAS-TypeIE	CP009561.1
AnGX	CAS-TypeIE	CP010279.1
AnGX	CAS-TypeIE	CP010280.1
AnGX	CAS-TypeIE	CP012598.1
CCX	CAS-TypeIF	CP009534.1
CCAX	CAS-TypeIB	CP022413.2
TTCX	CAS-TypeIC	CP003259.1
AAGX	CAS-TypeIE	CP025777.1
AnGX	CAS-TypeIE	CP030219.1
TTTX	CAS-TypeIC	CP011536.1
AnGX	CAS-TypeIE	CP032622.2
AnGX	CAS-TypeIE	CP039498.1
CCnX	CAS-TypeIB	CP005934.1
AAX	CAS-TypeIE	LR134377.1
CCnX	CAS-TypeIB	CP002032.1
CCX	CAS-TypeIF	CM001975.1
CCX	CAS-TypeIF	CP030031.1
TCAX	CAS-TypeIB	CP029458.1
TTCX	CAS-TypeIC	CP012381.1
TTAX	CAS-TypeIIIB	CP009502.1
AAnX	CAS-TypeIE	CP000088.1
CCX	CAS-TypeIF	CP003218.1
CCnX	CAS-TypeIB	CP024705.1
CCX	CAS-TypeIF	CP031508.1
CCnX	CAS-TypeIB	CP028524.1
CCnX	CAS-TypeIB	CP017982.1
CCX	CAS-TypeIF	CP024012.1
AAX	CAS-TypeIE	AP014612.1
TCAX	CAS-TypeIB	CP001083.1
TCAX	CAS-TypeIB	CP013857.1
TTCX	CAS-TypeIC	CP019978.1
TTCX	CAS-TypeIC	CP021862.1
CCTX	CAS-TypeIB	AP018335.1
CCnX	CAS-TypeIB	LT900021.1
CCX	CAS-TypeIF	CP017420.1
AAX	CAS-TypeIE	CP023819.1
XnGGnG	CAS-TypeIIA	LS483364.1
AnGX	CAS-TypeIE	CP022069.2
AnGX	CAS-TypeIE	CP038595.1
CCnX	CAS-TypeIB	CP009576.1
AAGX	CAS-TypeIE	CP012674.1
AAGX	CAS-TypeIE	CP012675.1
AAGX	CAS-TypeIE	CP017085.1
XnGG	CAS-TypeIIA	CP028724.1
XnGG	CAS-TypeIIA	CP039752.1
TTGX	CAS-TypeIB	CP003255.1
TTCX	CAS-TypeIC	CP003799.1
TTCX	CAS-TypeIC	CP019581.1
CCnX	CAS-TypeIB	CP013121.1
XnnnAAA	CAS-TypeIIA	CP021790.1
CCX	CAS-TypeIF	CP031968.1
XnnAAAAA	CAS-TypeIIC	CM002371.1
CCnX	CAS-TypeIB	CP018058.1
CCX	CAS-TypeIF	CP020917.1
CCnX	CAS-TypeIB	CP002835.1
CCnX	CAS-TypeIB	CP025047.1
XnnAGAAA	CAS-TypeIIC	FR873482.1
AnGX	CAS-TypeIE	CP018957.1
CCX	CAS-TypeIF	CP014544.1
TTAX	CAS-TypeIIIB	CM001483.1
TTCX	CAS-TypeIC	CP014167.1
TTnX	CAS-TypeIC	CP002364.1
AAGX	CAS-TypeIE	CP001358.1
TTCX	CAS-TypeIC	FM204884.1
CCX	CAS-TypeIF	CP032153.1
CCX	CAS-TypeIF	CP009678.1
TTCX	CAS-TypeIC	CP015496.1
AAX	CAS-TypeIE	CP031003.1
TTCX	CAS-TypeIC	CP008713.1
TTGX	CAS-TypeIB	LT838272.1
TCAX	CAS-TypeIB	LR215983.1
CCX	CAS-TypeIF	LT608333.1
CCX	CAS-TypeIF	CM008894.1
CCX	CAS-TypeIF	CP011254.1
CCX	CAS-TypeIF	HE576794.1
CCX	CAS-TypeIF	FP565176.1
CCX	CAS-TypeIF	CP031316.1
TTCX	CAS-TypeIC	AP012210.1
AnGX	CAS-TypeIE	CP023359.1
CCnX	CAS-TypeIB	CP002293.1
CCnX		CP002736.1
TTCX	CAS-TypeIC	HE576794.1
XnGGA	CAS-TypeIIA	CP033808.1
XnnnnCTAC	CAS-TypeIIC	CP017697.1
TTCX	CAS-TypeIC	CP013676.1
TTCX	CAS-TypeIC	CP013677.1
TTCX	CAS-TypeIC	CP013679.1
AnGX	CAS-TypeIE	CP028974.1
CCnX	CAS-TypeIB	CP022122.1
CCnX	CAS-TypeIB	CP020832.1
AAnX	CAS-TypeIE	CP028425.1
XnGGnG	CAS-TypeIIA	CP035306.1
TTCX	CAS-TypeIC	CP014754.1
TTAX	CAS-TypeIB	CP000477.1
XTGG	CAS-TypeIIC	CP035742.1
TCnX	CAS-TypeIA	BA000023.2
AACX	CAS-TypeIE	CP016954.1
AnGX	CAS-TypeIE	CP007491.1
AnGX	CAS-TypeIE	CP010140.1
AnGX	CAS-TypeIE	CP010315.1
AnGX	CAS-TypeIE	LT594504.1
XnTGAA	CAS-TypeIIC	CP023497.1
CCnX	CAS-TypeIB	CP028109.1
TTnX	CAS-TypeIC	CP021140.1
CCX	CAS-TypeIF	CP009290.1
TTCX	CAS-TypeIC	CP025834.1
TTCX	CAS-TypeIC	CP025835.1
TTCX	CAS-TypeIC	CP025836.1
TTCX	CAS-TypeIC	CP025837.1
TTCX	CAS-TypeIC	CP026363.1
AAGX	CAS-TypeIE	CP027538.1
AAnX	CAS-TypeIE	CP001807.1
TTCX	CAS-TypeIC	CP006872.1
TTCX	CAS-TypeIC	CP009909.1
AnGX	CAS-TypeIE	CP003312.1
CCX	CAS-TypeIF	CP015877.1
AAX	CAS-TypeIE	CP002888.1
ACCX	CAS-TypeIF	CP039611.1
AnGX	CAS-TypeIE	CP022494.1
CCX	CAS-TypeIF	CP027746.1
AACX	CAS-TypeIE	BX248353.1
AACX	CAS-TypeIE	CP020410.2
CCX	CAS-TypeIF	CP033078.1
CCX	CAS-TypeIF	CP006931.1
CCX	CAS-TypeIF	CP039749.1
CCX	CAS-TypeIF	LR134300.1
CCX	CAS-TypeIF	LR590473.1
AAX	CAS-TypeIE	CP001655.1
TTCX	CAS-TypeIC	CP023657.1
AAnX	CAS-TypeIE	CP022737.1
AAnX	CAS-TypeIE	LN813019.1
TTnX	CAS-TypeIC	CP003220.1
TTnX	CAS-TypeIIIA	CP001014.1
CCAX	CAS-TypeIB	FP929053.1
ACX	CAS-TypeIE	CP002791.1
CCnX	CAS-TypeIB	CP007140.1
XnGG	CAS-TypeIIA	CP039457.1
TTCX	CAS-TypeIC	LR134313.1
TTAX	CAS-TypeIIIB	CP003198.1
CCX	CAS-TypeIF	CP026981.1
CCX	CAS-TypeIF	CP026983.1
CCX	CAS-TypeIF	CP026985.1
CCX	CAS-TypeIF	LR134340.1
XnGAAA	CAS-TypeIIA	CP014201.1
TTAX		CP011832.1
TCX	CAS-TypeIC	CP002904.1
AnGX	CAS-TypeIE	CP023512.1
TnAX		CP000916.1
CCX	CAS-TypeIF	LR134195.1
CCX	CAS-TypeIF	CP000653.1
CCX	CAS-TypeIF	CP016873.1
CCX	CAS-TypeIF	CP016876.1
CCX	CAS-TypeIF	CP000542.1
CCX	CAS-TypeIF	CP022115.1
AAGX	CAS-TypeIE	CP025706.1
AnGX	CAS-TypeIE	AP009240.1
CCX	CAS-TypeIF	CP003328.1
CCX	CAS-TypeIF	CP008918.1
CCX	CAS-TypeIF	CP031551.1
CCX	CAS-TypeIF	CP031552.1
CCX	CAS-TypeIF	CP031553.1
CCX	CAS-TypeIF	CP031554.1
CCX	CAS-TypeIF	LT906458.1
ACX	CAS-TypeIE	CP011095.1
TTCX	CAS-TypeIC	CP034657.1
CCX	CAS-TypeIF	CP019290.1
AnGX	CAS-TypeIE	CM001471.1
TTnX	CAS-TypeIC	CR555306.1
CCnX	CAS-TypeIC	CP024600.1
XnnGCAA	CAS-TypeIIC	LR594049.1
CCX	CAS-TypeIF	CP033709.1
CCnX		CP036539.1
AAX	CAS-TypeIE	CP016432.1
AAGX	CAS-TypeIE	LT670847.1
CCX	CAS-TypeIF	CP034276.1
TTCX	CAS-TypeIC	CP037895.1
CCX	CAS-TypeIF	CP023484.1
CCX	CAS-TypeIF	CP030075.1
TTCX	CAS-TypeIC	CP034192.1
AAX	CAS-TypeIE	CP010848.1
AAnX	CAS-TypeIE	CP001962.1
AnGX	CAS-TypeIE	CP006608.1
GTnX	CAS-TypeID	AP017991.1
TTCX	CAS-TypeIC	CP006712.1
TTCX	CAS-TypeIC	CP021393.1
CCAX	CAS-TypeIB	CP002691.1
AAGX	CAS-TypeIE	LR134378.1
CCX	CAS-TypeIF	CP025003.1
CCX	CAS-TypeIF	CP021376.1
XnnnnnTTT	CAS-TypeIIC	CP035926.1
XnnAGAAA	CAS-TypeIIC	CP031545.1
TTCX	CAS-TypeIC	CP015080.1
CCnX	CAS-TypeIB	CP032416.1
CCnX	CAS-TypeIB	CP001685.1
XnnAnAAA	CAS-TypeIIC	CP003499.1
XnnAnAAA	CAS-TypeIIC	CP012588.1
TTCX	CAS-TypeIC	CP006953.1
TTCX	CAS-TypeIC	CP003639.1
XnnAnnA	CAS-TypeIIA	CP002652.1
AATX	CAS-TypeIE	CP035130.1
AnGX	CAS-TypeIE	LR134143.1
AnGX	CAS-TypeIE	CP001891.1
AnGX	CAS-TypeIE	CP032194.1
AnGX	CAS-TypeIE	CP034819.1
AnGX	CAS-TypeIE	CP038591.1
AnGX	CAS-TypeIE	CP038593.1
AnGX	CAS-TypeIE	CP038601.1
AnGX	CAS-TypeIE	LN868944.1
CCAX	CAS-TypeIIIA	AP018040.2
CCX	CAS-TypeIF	LN908249.1
TCAX	CAS-TypeIB	CP006721.1
TCAX	CAS-TypeIB	CP016086.1
TCAX	CAS-TypeIB	CP016089.1
TCAX	CAS-TypeIB	CP016092.1
XnCAAA	CAS-TypeIIA	CP035151.1
CCnX	CAS-TypeIB	CP011386.1
CCnX	CAS-TypeIB	CP015444.1
XTGAT	CAS-TypeIIA	CP025476.1
GGCnX	CAS-TypeID	CP001367.1
CCX	CAS-TypeIF	CP035704.1
CCX	CAS-TypeIF	CP015562.1
AnGX	CAS-TypeIE	CP010176.1
AnGX	CAS-TypeIE	CP019953.1
TTAX	CAS-TypeIB	CP023704.1
CCnX	CAS-TypeIC	AP012203.1
XnATTTTT	CAS-TypeIIC	CP012589.1
CCX	CAS-TypeIF	CP010573.1
AAX	CAS-TypeIE	LT992557.1
TTCX	CAS-TypeIC	CP011939.1
TTCX	CAS-TypeIC	CP035305.1
CCnX	CAS-TypeIB	CP002427.1
XnnnnGTTT	CAS-TypeIIC	CP014890.1
CCnX		CP014673.1
CCX	CAS-TypeIF	CP003380.1
XnGG	CAS-TypeIIA	LS483413.1
TTCX	CAS-TypeIC	CP011374.1
TCnX	CAS-TypeIIID	CP000077.1
TCnX	CAS-TypeIIID	CP002817.1
TCnX	CAS-TypeIIID	CP002818.1
TCnX	CAS-TypeIIID	CP020360.1
TCnX	CAS-TypeIIID	CP020361.1
TCnX	CAS-TypeIIID	CP020362.1
TCnX	CAS-TypeIIID	CP020363.1
TCnX	CAS-TypeIIID	CP020364.1
AnGX	CAS-TypeIE	CP019177.1
AnGX	CAS-TypeIE	CP036165.1
CCnX	CAS-TypeIB	CP025535.1
CCnX	CAS-TypeIB	CP009526.1
AAGX	CAS-TypeIE	CP028370.1
XnnAAAA	CAS-TypeIIA	CP011013.1
AAGX	CAS-TypeIE	FN392235.1
AAGX	CAS-TypeIE	FP236842.1
AAX	CAS-TypeIE	CP031195.1
TTCX	CAS-TypeIC	CP017786.1
CCnX	CAS-TypeIB	CP028525.1
CCnX	CAS-TypeIB	CP000312.1
TTAX		CP009502.1
TTCX	CAS-TypeIC	FP929059.1
TTCX	CAS-TypeIC	CP002390.1
CCX	CAS-TypeIF	CP009364.1
CCX	CAS-TypeIF	CP012001.1
CCX	CAS-TypeIF	LN831024.1
XnnnnCnCA	CAS-TypeIIC	FP929049.1
CCX	CAS-TypeIF	CP001172.1
CCX	CAS-TypeIF	CP001172.2
CCX	CAS-TypeIF	CP008706.1
CCX	CAS-TypeIF	CP023029.1
CCX	CAS-TypeIF	CP024418.1
CCX	CAS-TypeIF	CP027528.1
CCX	CAS-TypeIF	CU459141.1
CCX	CAS-TypeIF	LS483472.1
AnGX	CAS-TypeIE	CP007530.1
AnGX	CAS-TypeIE	CP029992.1
CCnX	CAS-TypeIB	LT985476.1
CCX	CAS-TypeIF	CP019041.1
AnGX	CAS-TypeIE	CP015750.1
TTCX	CAS-TypeIC	LS483357.1
AnGX	CAS-TypeIE	CP017974.1
AnGX	CAS-TypeIE	CP017975.1
AnGX	CAS-TypeIE	CP017976.1
AnGX	CAS-TypeIE	CP017978.1
CCnX	CAS-TypeIB	CP034358.1
TTCX	CAS-TypeIC	CP036293.1
AnGX	CAS-TypeIE	CP014197.1
CCX	CAS-TypeIF	CP001182.2
CCX	CAS-TypeIF	CP010781.1
CCX	CAS-TypeIF	CP021782.1
CCX	CAS-TypeIF	CP027246.1
CCX	CAS-TypeIF	CP030106.1
TTCX	CAS-TypeIC	AP009256.1
CCX	CAS-TypeIF	CP009261.1
TTCX	CAS-TypeIC	CP011307.1
AAGX	CAS-TypeIE	CP012147.1
AAX	CAS-TypeIE	CP032757.1
CCX	CAS-TypeIF	CP029397.1
AAGX	CAS-TypeIE	CP017082.1
GTCX	CAS-TypeIC	CP017039.1
AnGX	CAS-TypeIE	CP013720.1
AnGX	CAS-TypeIE	CP023567.1
AAX	CAS-TypeIE	CP002857.1
CCnX	CAS-TypeIB	CP002726.1
CCnX	CAS-TypeIB	CP002809.1
CCnX	CAS-TypeIB	CP004347.1
CCnX	CAS-TypeIB	CP004390.1
TTCX	CAS-TypeIC	CP023467.1
TTnX		CP000568.1
XnAnnT	CAS-TypeIIC	LT670843.1
CCX	CAS-TypeIF	CP003776.1
CCX	CAS-TypeIF	CR354532.1
CCX	CAS-TypeIF	CP020595.1
TTCX	CAS-TypeIC	CP013614.1
CCAX	CAS-TypeIB	CP007633.1
TTCX	CAS-TypeIC	LR134328.1
XnnAAAA	CAS-TypeIIA	CP020353.1
XnnAAAA	CAS-TypeIIA	CP021104.1
AnGX	CAS-TypeIE	CP012378.1
AnGX	CAS-TypeIE	CP020835.1
AnGX	CAS-TypeIE	CP022154.1
AnGX	CAS-TypeIE	CP023899.1
AnGX	CAS-TypeIE	CP024141.1
AnGX	CAS-TypeIE	CP024801.1
AnGX	CAS-TypeIE	CP026202.1
AnGX	CAS-TypeIE	CP026399.1
AnGX	CAS-TypeIE	CP026473.1
AnGX	CAS-TypeIE	CP027205.2
AnGX	CAS-TypeIE	CP029108.1
AnGX	CAS-TypeIE	CP029122.1
AnGX	CAS-TypeIE	CP029369.1
AnGX	CAS-TypeIE	CP029630.1
AnGX	CAS-TypeIE	CP032426.1
AnGX	CAS-TypeIE	CP033401.1
AnGX	CAS-TypeIE	CP034958.1
AnGX	CAS-TypeIE	CP034966.1
AnGX	CAS-TypeIE	CP035123.1
AnGX	CAS-TypeIE	CP035944.1
AnGX	CAS-TypeIE	LR134315.1
AnGX	CAS-TypeIE	LS998785.1
TCAX	CAS-TypeIB	AP014508.1
TCAX	CAS-TypeIB	CP007141.1
AAnX	CAS-TypeIE	CP002819.1
AAnX	CAS-TypeIE	CP012939.1
XnnnnnnAA	CAS-TypeIIC	CP008903.1
XnnnnnnTnnA	CAS-TypeIIC	CP029337.1
AnGX	CAS-TypeIE	CP027255.1
CCX	CAS-TypeIF	LN554852.1
AnGX	CAS-TypeIE	CP037910.1
AnGX	CAS-TypeIE	LR134228.1
TCAX	CAS-TypeIB	CP026615.2
TTAX	CAS-TypeIB	CP017703.1
AAX	CAS-TypeIE	CP010827.1
CCX	CAS-TypeIF	CP030096.1
TCnX	CAS-TypeIB	CP002216.1
TCAX	CAS-TypeIB	CP018624.1
XnGG	CAS-TypeIIIB	CP009761.1
AAnX	CAS-TypeIE	FO082060.1
TTAX		CP009506.1
AnGX	CAS-TypeIE	CP029989.1
ATGX	CAS-TypeIA	AE016823.1
ATGX	CAS-TypeIA	CP018146.1
ATGX	CAS-TypeIA	CP020414.2
ATGX	CAS-TypeIA	CP022538.1
AAGX	CAS-TypeIE	AP018724.1
TTCX	CAS-TypeIC	CP017703.1
TTCX	CAS-TypeIC	LS483520.1
TTX	CAS-TypeIC	CP035438.1
XnnnnGTAAA	CAS-TypeIIC	CP031477.1
ACX	CAS-TypeIE	CP002790.1
CCX	CAS-TypeIF	CP027426.1
CCX	CAS-TypeIF	CP023525.1
ACX	CAS-TypeIE	LT629804.1
CCX	CAS-TypeIF	CP017638.1
CCX	CAS-TypeIF	CP007744.1
CCX	CAS-TypeIF	CP009125.1
AnGX	CAS-TypeIE	CP012426.1
AnGX	CAS-TypeIE	CP012745.1
AnGX	CAS-TypeIE	CP015382.1
AnGX	CAS-TypeIE	CP015500.1
AnGX	CAS-TypeIE	CP017985.1
AnGX	CAS-TypeIE	CP018140.1
AnGX	CAS-TypeIE	CP018686.1
AnGX	CAS-TypeIE	CP018695.1
AnGX	CAS-TypeIE	CP018701.1
AnGX	CAS-TypeIE	CP018707.1
AnGX	CAS-TypeIE	CP018713.1
AnGX	CAS-TypeIE	CP018719.1
AnGX	CAS-TypeIE	CP023249.1
AnGX	CAS-TypeIE	CP023839.1
AnGX	CAS-TypeIE	CP023913.1
AnGX	CAS-TypeIE	CP023925.1
AnGX	CAS-TypeIE	CP024834.1
AnGX	CAS-TypeIE	CP024838.1
AnGX	CAS-TypeIE	CP025963.2
AnGX	CAS-TypeIE	CP027042.1
XnnnnCC	CAS-TypeIIC	CP016205.1
TTCX	CAS-TypeIC	CM001974.1
TTCX	CAS-TypeIC	CP013203.1
AAGX	CAS-TypeIE	AP012159.1
CCX	CAS-TypeIF	CP012268.1
AnGX	CAS-TypeIE	CP010122.1
XnnnnnnAC	CAS-TypeIIC	CP025839.1
AnGX	CAS-TypeIE	LR134154.1
AACX	CAS-TypeIE	AP012322.1
AnGX	CAS-TypeIE	CP028196.1
CCX	CAS-TypeIF	CP015749.1
CCX	CAS-TypeIF	CP026982.1
CCX	CAS-TypeIF	CP000884.1
CCX	CAS-TypeIF	CP019171.1
CCX	CAS-TypeIF	CP029660.1
AAX	CAS-TypeIE	CP021964.1
TTCX	CAS-TypeIB	CP001687.1
XnAGAA	CAS-TypeIIA	LS483348.1
AnGX	CAS-TypeIE	CP034233.1
AnGX	CAS-TypeIE	LS483465.1
CCX	CAS-TypeIF	CP031606.1
AAGX	CAS-TypeIE	CP030144.1
TTCX	CAS-TypeIC	BA000004.3
TTnX	CAS-TypeIC	CP028903.1
TTCX	CAS-TypeIC	CP009750.1
TCnX	CAS-TypeIB	CP013246.1
CCX	CAS-TypeIF	CM001981.1
TTCX	CAS-TypeIC	CP016201.1
CCX	CAS-TypeIF	CP027715.1
ACX	CAS-TypeIE	LS483416.1
AnGX	CAS-TypeIE	LS483489.1
XnGG	CAS-TypeIIA	CP000114.1
XnGGnG	CAS-TypeIIA	LR594048.1
AnGX	CAS-TypeIE	CP015724.1
TTCX	CAS-TypeIC	CP014278.2
TTCX	CAS-TypeIC	LS483336.1
AAGX	CAS-TypeIE	CP025049.1
AAGX	CAS-TypeIE	CP025050.1
TnnTnnnnnnX	CAS-TypeIIC	CP007181.1
AnGX	CAS-TypeIE	CP007216.2
AnGX	CAS-TypeIE	CP015923.1
AnGX	CAS-TypeIE	CP025248.1
AnGX	CAS-TypeIE	CP026977.1
AnGX	CAS-TypeIE	CP026984.1
AnGX	CAS-TypeIE	CP027260.1
CCnX	CAS-TypeIB	FR687253.1
TTCX	CAS-TypeIC	CP009504.1
TTCX	CAS-TypeIC	FP929053.1
XnnAGAAA	CAS-TypeIIC	CM002369.1
TnAX		CP001839.1
TTCX	CAS-TypeIC	CP006713.1
[truncated: 2,980 more rows]
